# Supplementary material for: Evolutionary Dynamics of Plant TRM6/TRM61 Complexes
Source: Plants (Basel). 2025 Jun 11;14(12):1778. doi: 10.3390/plants14121778 (PMC12196605; doi:10.3390/plants14121778)
Supplement: Supplementary file 1 [file plants-14-01778-s001.zip › Supplementary Data S1.xlsx]

## Sheet: Sheet1
Supplementary Data S1. List of plant species employed for the identification and evolutionary analysis of TRM6 and TRM61 homologs.
Species taxonomy	Species name	Rename	Source
Angiosperm	Acorus americanus	Angiosperm_A. americanus	One Thousand Plant Transcriptomes (1KP; https://db.cngb.org/onekp)
Angiosperm	Actinidia Chinensis	Angiosperm_A. chinensis	Ensembl Plants (http://plants.ensembl.org)
Angiosperm	Aquilegia coerulea	Angiosperm_A. coerulea	Phytozome (https://jgi.doe.gov/data-and-tools/phytozome)
Angiosperm	Ananas comosus	Angiosperm_A. comosus	Phytozome (https://jgi.doe.gov/data-and-tools/phytozome)
Angiosperm	Amaranthus hypochondriacus	Angiosperm_A. hypochondriacus	Phytozome (https://jgi.doe.gov/data-and-tools/phytozome)
Angiosperm	Arabidopsis lyrata	Angiosperm_A. lyrata	Phytozome (https://jgi.doe.gov/data-and-tools/phytozome)
Angiosperm	Asparagus officinalis	Angiosperm_A. officinalis	Phytozome (https://jgi.doe.gov/data-and-tools/phytozome)
Angiosperm	Aegilops tauschii	Angiosperm_A. tauschii	NCBI Genome Database (https://www.ncbi.nlm.nih.gov/genome)
Angiosperm	Arabidopsis thaliana	Angiosperm_A. thaliana	The Arabidopsis Information Resource (TAIR) (https://www.arabidopsis.org/)
Angiosperm	Amborella trichopoda	Angiosperm_A. trichopoda	Ensembl Plants (http://plants.ensembl.org)
Angiosperm	Brachypodium distachyon	Angiosperm_B. distachyon	Phytozome (https://jgi.doe.gov/data-and-tools/phytozome)
Angiosperm	Brassica napus	Angiosperm_B. napus	Ensembl Plants (http://plants.ensembl.org)
Angiosperm	Brassica rapa	Angiosperm_B. rapa	Phytozome (https://jgi.doe.gov/data-and-tools/phytozome)
Angiosperm	Cicer arietinum	Angiosperm_C. arietinum	Phytozome (https://jgi.doe.gov/data-and-tools/phytozome)
Angiosperm	Coffea canephora	Angiosperm_C. canephora	Coffee Genome Hub(http://coffee-genome.org)
Angiosperm	Citrus clementina	Angiosperm_C. clementina	Phytozome (https://jgi.doe.gov/data-and-tools/phytozome)
Angiosperm	Cucurbita maxima	Angiosperm_C. maxima	CuGenDB, http://cucurbitgenomics.org
Angiosperm	Cucumis melo	Angiosperm_C. melo	Melonomics (https://www.melonomics.net)
Angiosperm	Carica papaya	Angiosperm_C. papaya	Phytozome (https://jgi.doe.gov/data-and-tools/phytozome)
Angiosperm	Chenopodium quinoa	Angiosperm_C. quinoa	Phytozome (https://jgi.doe.gov/data-and-tools/phytozome)
Angiosperm	Catharanthus roseus	Angiosperm_C. roseus	One Thousand Plant Transcriptomes (1KP; https://db.cngb.org/onekp)
Angiosperm	Capsella rubella	Angiosperm_C. rubella	Phytozome (https://jgi.doe.gov/data-and-tools/phytozome)
Angiosperm	Cucumis sativus	Angiosperm_C. sativus	Phytozome (https://jgi.doe.gov/data-and-tools/phytozome)
Angiosperm	Citrus sinensis	Angiosperm_C. sinensis	Phytozome (https://jgi.doe.gov/data-and-tools/phytozome)
Angiosperm	Daucus carota	Angiosperm_D. carota	Phytozome (https://jgi.doe.gov/data-and-tools/phytozome)
Angiosperm	Eschscholzia californica	Angiosperm_E. californica	One Thousand Plant Transcriptomes (1KP; https://db.cngb.org/onekp)
Angiosperm	Eucalyptus grandis	Angiosperm_E. grandis	Phytozome (https://jgi.doe.gov/data-and-tools/phytozome)
Angiosperm	Elaeis guineensis	Angiosperm_E. guineensis	NCBI Genome Database (https://www.ncbi.nlm.nih.gov/genome)
Angiosperm	Eutrema salsugineum	Angiosperm_E. salsugineum	Phytozome (https://jgi.doe.gov/data-and-tools/phytozome)
Angiosperm	Fragaria vesca	Angiosperm_F. vesca	Phytozome (https://jgi.doe.gov/data-and-tools/phytozome)
Angiosperm	Glycine max	Angiosperm_G. max	Phytozome (https://jgi.doe.gov/data-and-tools/phytozome)
Angiosperm	Gossypium raimondii	Angiosperm_G. raimondii	Phytozome (https://jgi.doe.gov/data-and-tools/phytozome)
Angiosperm	Helianthus annuus	Angiosperm_H. annuus	Phytozome (https://jgi.doe.gov/data-and-tools/phytozome)
Angiosperm	Hordeum vulgare	Angiosperm_H. vulgare	Ensembl Plants (http://plants.ensembl.org)
Angiosperm	Jatropha curcas	Angiosperm_J. curcas	Jatropha Genome Project (http://www.kazusa.or.jp/jatropha)
Angiosperm	Kalanchoe fedtschenkoi	Angiosperm_K. fedtschenkoi	Phytozome (https://jgi.doe.gov/data-and-tools/phytozome)
Angiosperm	Kalanchoe laxiflora	Angiosperm_K. laxiflora	Phytozome (https://jgi.doe.gov/data-and-tools/phytozome)
Angiosperm	Lotus japonicus	Angiosperm_L. japonicus	PlantGDB (https://goblinp.luddy.indiana.edu)
Angiosperm	Linum usitatissimum	Angiosperm_L. usitatissimum	Phytozome (https://jgi.doe.gov/data-and-tools/phytozome)
Angiosperm	Musa acuminata	Angiosperm_M. acuminata	Phytozome (https://jgi.doe.gov/data-and-tools/phytozome)
Angiosperm	Malus domestica	Angiosperm_M. domestica	Phytozome (https://jgi.doe.gov/data-and-tools/phytozome)
Angiosperm	Manihot esculenta	Angiosperm_M. esculenta	Phytozome (https://jgi.doe.gov/data-and-tools/phytozome)
Angiosperm	Mimulus guttatus	Angiosperm_M. guttatus	Phytozome (https://jgi.doe.gov/data-and-tools/phytozome)
Angiosperm	Miscanthus sinensis	Angiosperm_M. sinensis	Phytozome (https://jgi.doe.gov/data-and-tools/phytozome)
Angiosperm	Medicago truncatula	Angiosperm_M. truncatula	Phytozome (https://jgi.doe.gov/data-and-tools/phytozome)
Angiosperm	Nuphar advena	Angiosperm_N. advena	One Thousand Plant Transcriptomes (1KP; https://db.cngb.org/onekp)
Angiosperm	Nicotiana attenuata	Angiosperm_N. attenuata	NCBI Genome Database (https://www.ncbi.nlm.nih.gov/genome)
Angiosperm	Oryza sativa	Angiosperm_O. sativa	Phytozome (https://jgi.doe.gov/data-and-tools/phytozome)
Angiosperm	Oropetium thomaeum	Angiosperm_O. thomaeum	Phytozome (https://jgi.doe.gov/data-and-tools/phytozome)
Angiosperm	Panicum hallii	Angiosperm_P. anhallii	Phytozome (https://jgi.doe.gov/data-and-tools/phytozome)
Angiosperm	Persea borbonia	Angiosperm_P. borbonia	One Thousand Plant Transcriptomes (1KP; https://db.cngb.org/onekp)
Angiosperm	Phoenix dactylifera	Angiosperm_P. dactylifera	NCBI Genome Database (https://www.ncbi.nlm.nih.gov/genome)
Angiosperm	Phalaenopsis equestris	Angiosperm_P. equestris	NCBI Genome Database (https://www.ncbi.nlm.nih.gov/genome)
Angiosperm	Prunus persica	Angiosperm_P. persica	Phytozome (https://jgi.doe.gov/data-and-tools/phytozome)
Angiosperm	Papaver somniferum	Angiosperm_P. somniferum	NCBI Genome Database (https://www.ncbi.nlm.nih.gov/genome)
Angiosperm	Populus trichocarpa	Angiosperm_P. trichocarpa	Phytozome (https://jgi.doe.gov/data-and-tools/phytozome)
Angiosperm	Pistacia vera	Angiosperm_P. vera	NCBI Genome Database (https://www.ncbi.nlm.nih.gov/genome)
Angiosperm	Panicum virgatum	Angiosperm_P. virgatum	Phytozome (https://jgi.doe.gov/data-and-tools/phytozome)
Angiosperm	Phaseolus vulgaris	Angiosperm_P. vulgaris	Phytozome (https://jgi.doe.gov/data-and-tools/phytozome)
Angiosperm	Quercus lobata	Angiosperm_Q. lobata	NCBI Genome Database (https://www.ncbi.nlm.nih.gov/genome)
Angiosperm	Ricinus communis	Angiosperm_R. communis	Phytozome (https://jgi.doe.gov/data-and-tools/phytozome)
Angiosperm	Sorghum bicolor	Angiosperm_S. bicolor	Phytozome (https://jgi.doe.gov/data-and-tools/phytozome)
Angiosperm	Saruma henryi	Angiosperm_S. henryi	One Thousand Plant Transcriptomes (1KP; https://db.cngb.org/onekp)
Angiosperm	Setaria italica	Angiosperm_S. italica	Phytozome (https://jgi.doe.gov/data-and-tools/phytozome)
Angiosperm	Solanum lycopersicum	Angiosperm_S. lycopersicum	Solanaceae Genomics Network (https://solgenomics.net/)
Angiosperm	Syzygium oleosum	Angiosperm_S. oleosum	NCBI Genome Database (https://www.ncbi.nlm.nih.gov/genome)
Angiosperm	Spirodela polyrhiza	Angiosperm_S. polyrhiza	Phytozome (https://jgi.doe.gov/data-and-tools/phytozome)
Angiosperm	Salix purpurea	Angiosperm_S. purpurea	Phytozome (https://jgi.doe.gov/data-and-tools/phytozome)
Angiosperm	Solanum tuberosum	Angiosperm_S. tuberosum	Phytozome (https://jgi.doe.gov/data-and-tools/phytozome)
Angiosperm	Setaria viridis	Angiosperm_S. viridis	Phytozome (https://jgi.doe.gov/data-and-tools/phytozome)
Angiosperm	Triticum aestivum	Angiosperm_T. aestivum	Ensembl Plants (http://plants.ensembl.org)
Angiosperm	Theobroma cacao	Angiosperm_T. cacao	Phytozome (https://jgi.doe.gov/data-and-tools/phytozome)
Angiosperm	Trifolium pratense	Angiosperm_T. pratense	Phytozome (https://jgi.doe.gov/data-and-tools/phytozome)
Angiosperm	Triticum turgidum L. var. dicoccoides	Angiosperm_T. dicoccoides	Ensembl Plants (http://plants.ensembl.org)
Angiosperm	Triticum urartu	Angiosperm_T. urartu	NCBI Genome Database (https://www.ncbi.nlm.nih.gov/genome)
Angiosperm	Vitis vinifera	Angiosperm_V. vinifera	Phytozome (https://jgi.doe.gov/data-and-tools/phytozome)
Angiosperm	Yucca filamentosa	Angiosperm_Y. filamentosa	One Thousand Plant Transcriptomes (1KP; https://db.cngb.org/onekp)
Angiosperm	Zea mays	Angiosperm_Z. mays	MaizeGDB (https://maizegdb.org/)
Gymnosperm	Microcachrys tetragona	Gymnosperm_M. tetragona	One Thousand Plant Transcriptomes (1KP; https://db.cngb.org/onekp)
Gymnosperm	Agathis robusta	Gymnosperm_A. robusta	One Thousand Plant Transcriptomes (1KP; https://db.cngb.org/onekp)
Gymnosperm	Araucaria rulei	Gymnosperm_A. rulei	One Thousand Plant Transcriptomes (1KP; https://db.cngb.org/onekp)
Gymnosperm	Austrotaxus spicata	Gymnosperm_A. spicata	One Thousand Plant Transcriptomes (1KP; https://db.cngb.org/onekp)
Gymnosperm	Cephalotaxus harringtonia	Gymnosperm_C. harringtonia	One Thousand Plant Transcriptomes (1KP; https://db.cngb.org/onekp)
Gymnosperm	Cryptomeria japonica	Gymnosperm_C. japonica	One Thousand Plant Transcriptomes (1KP; https://db.cngb.org/onekp)
Gymnosperm	Cunninghamia lanceolata	Gymnosperm_C. lanceolata	One Thousand Plant Transcriptomes (1KP; https://db.cngb.org/onekp)
Gymnosperm	Cedrus libani	Gymnosperm_C. libani	One Thousand Plant Transcriptomes (1KP; https://db.cngb.org/onekp)
Gymnosperm	Cycas micholitzii	Gymnosperm_C. micholitzii	One Thousand Plant Transcriptomes (1KP; https://db.cngb.org/onekp)
Gymnosperm	Dioon edule	Gymnosperm_D. edule	One Thousand Plant Transcriptomes (1KP; https://db.cngb.org/onekp)
Gymnosperm	Ephedra sinica	Gymnosperm_E. sinica	One Thousand Plant Transcriptomes (1KP; https://db.cngb.org/onekp)
Gymnosperm	Falcatifolium taxoides	Gymnosperm_F. taxoides	One Thousand Plant Transcriptomes (1KP; https://db.cngb.org/onekp)
Gymnosperm	Ginkgo biloba	Gymnosperm_G. biloba	GigaDB(http://gigadb.org/dataset/100613)
Gymnosperm	Gnetum montanum	Gymnosperm_G. montanum	One Thousand Plant Transcriptomes (1KP; https://db.cngb.org/onekp)
Gymnosperm	Halocarpus bidwillii	Gymnosperm_H. bidwillii	One Thousand Plant Transcriptomes (1KP; https://db.cngb.org/onekp)
Gymnosperm	Juniperus scopulorum	Gymnosperm_J. scopulorum	One Thousand Plant Transcriptomes (1KP; https://db.cngb.org/onekp)
Gymnosperm	Lagarostrobos franklinii	Gymnosperm_L. franklinii	One Thousand Plant Transcriptomes (1KP; https://db.cngb.org/onekp)
Gymnosperm	Nothotsuga longibracteata	Gymnosperm_N. longibracteata	One Thousand Plant Transcriptomes (1KP; https://db.cngb.org/onekp)
Gymnosperm	Picea abies	Gymnosperm_P. abies	PlantGenIE (https://plantgenie.org)
Gymnosperm	Prumnopitys andina	Gymnosperm_P. andina	One Thousand Plant Transcriptomes (1KP; https://db.cngb.org/onekp)
Gymnosperm	Picea engelmannii	Gymnosperm_P. engelmannii	One Thousand Plant Transcriptomes (1KP; https://db.cngb.org/onekp)
Gymnosperm	Papuacedrus papuana	Gymnosperm_P. papuana	One Thousand Plant Transcriptomes (1KP; https://db.cngb.org/onekp)
Gymnosperm	Pinus parviflora	Gymnosperm_P. parviflora	One Thousand Plant Transcriptomes (1KP; https://db.cngb.org/onekp)
Gymnosperm	Pinus taeda	Gymnosperm_P. taeda	Phytozome (https://jgi.doe.gov/data-and-tools/phytozome)
Gymnosperm	Pseudotsuga wilsoniana	Gymnosperm_P. wilsoniana	One Thousand Plant Transcriptomes (1KP; https://db.cngb.org/onekp)
Gymnosperm	Saxegothaea conspicua	Gymnosperm_S. conspicua	One Thousand Plant Transcriptomes (1KP; https://db.cngb.org/onekp)
Gymnosperm	Stangeria eriopus	Gymnosperm_S. eriopus	One Thousand Plant Transcriptomes (1KP; https://db.cngb.org/onekp)
Gymnosperm	Sciadopitys verticillata	Gymnosperm_S. verticillata	One Thousand Plant Transcriptomes (1KP; https://db.cngb.org/onekp)
Gymnosperm	Taxus baccata	Gymnosperm_T. baccata	One Thousand Plant Transcriptomes (1KP; https://db.cngb.org/onekp)
Gymnosperm	Taiwania cryptomerioides	Gymnosperm_T. cryptomerioides	One Thousand Plant Transcriptomes (1KP; https://db.cngb.org/onekp)
Gymnosperm	Torreya nucifera	Gymnosperm_T. nucifera	One Thousand Plant Transcriptomes (1KP; https://db.cngb.org/onekp)
Fern	Azolla filiculoides	Fern_A. filiculoides	Fernbase (https://fernbase.org)
Fern	Argyrochosma nivea	Fern_A. nivea	One Thousand Plant Transcriptomes (1KP; https://db.cngb.org/onekp)
Fern	Anemia tomentosa	Fern_A. tomentosa	One Thousand Plant Transcriptomes (1KP; https://db.cngb.org/onekp)
Fern	Blechnum spicant	Fern_B. spicant	One Thousand Plant Transcriptomes (1KP; https://db.cngb.org/onekp)
Fern	Cystopteris fragilis	Fern_C. fragilis	One Thousand Plant Transcriptomes (1KP; https://db.cngb.org/onekp)
Fern	Danaea sp	Fern_D. anaea	One Thousand Plant Transcriptomes (1KP; https://db.cngb.org/onekp)
Fern	Deparia lobato	Fern_D. lobato	One Thousand Plant Transcriptomes (1KP; https://db.cngb.org/onekp)
Fern	Didymochlaena truncatula	Fern_D. truncatula	One Thousand Plant Transcriptomes (1KP; https://db.cngb.org/onekp)
Fern	Equisetum diffusum	Fern_E. diffusum	One Thousand Plant Transcriptomes (1KP; https://db.cngb.org/onekp)
Fern	Equisetum hyemale	Fern_E. hyemale	One Thousand Plant Transcriptomes (1KP; https://db.cngb.org/onekp)
Fern	Gymnocarpium dryopteris	Fern_G. dryopteris	One Thousand Plant Transcriptomes (1KP; https://db.cngb.org/onekp)
Fern	Leucostegia immersa	Fern_L. immersa	One Thousand Plant Transcriptomes (1KP; https://db.cngb.org/onekp)
Fern	Lindsaea linearis	Fern_L. linearis	One Thousand Plant Transcriptomes (1KP; https://db.cngb.org/onekp)
Fern	Lindsaea microphylla	Fern_L. microphylla	One Thousand Plant Transcriptomes (1KP; https://db.cngb.org/onekp)
Fern	Osmunda javanica	Fern_O. javanica	One Thousand Plant Transcriptomes (1KP; https://db.cngb.org/onekp)
Fern	Polystichum acrostichoides	Fern_P. acrostichoides	One Thousand Plant Transcriptomes (1KP; https://db.cngb.org/onekp)
Fern	Polypodium amorphum	Fern_P. amorphum	One Thousand Plant Transcriptomes (1KP; https://db.cngb.org/onekp)
Fern	Pilularia globulifera	Fern_P. globulifera	One Thousand Plant Transcriptomes (1KP; https://db.cngb.org/onekp)
Fern	Polypodium glycyrrhiza	Fern_P. glycyrrhiza	One Thousand Plant Transcriptomes (1KP; https://db.cngb.org/onekp)
Fern	Psilotum nudum	Fern_P. nudum	One Thousand Plant Transcriptomes (1KP; https://db.cngb.org/onekp)
Fern	Pityrogramma trifoliata	Fern_P. trifoliata	One Thousand Plant Transcriptomes (1KP; https://db.cngb.org/onekp)
Fern	Pteris vittata	Fern_P. vittata	One Thousand Plant Transcriptomes (1KP; https://db.cngb.org/onekp)
Fern	Salvinia cucullata	Fern_S. cucullata	Fernbase (https://fernbase.org)
Fern	Thelypteris acuminata	Fern_T. acuminata	One Thousand Plant Transcriptomes (1KP; https://db.cngb.org/onekp)
Fern	Vittaria lineata	Fern_V. lineata	One Thousand Plant Transcriptomes (1KP; https://db.cngb.org/onekp)
Lycophyte	Dendrolycopodium obscurum	Lycophyte_D. obscurum	One Thousand Plant Transcriptomes (1KP; https://db.cngb.org/onekp)
Lycophyte	Huperzia selago	Lycophyte_H. selago-hup	One Thousand Plant Transcriptomes (1KP; https://db.cngb.org/onekp)
Lycophyte	Huperzia squarrosa	Lycophyte_H. squarrosa	One Thousand Plant Transcriptomes (1KP; https://db.cngb.org/onekp)
Lycophyte	Isoetes sp	Lycophyte_I. soetes	One Thousand Plant Transcriptomes (1KP; https://db.cngb.org/onekp)
Lycophyte	Isoetes tegetiformans	Lycophyte_I. tegetiformans	One Thousand Plant Transcriptomes (1KP; https://db.cngb.org/onekp)
Lycophyte	Lycopodium deuterodensum	Lycophyte_L. deuterodensum	One Thousand Plant Transcriptomes (1KP; https://db.cngb.org/onekp)
Lycophyte	Pseudolycopodiella caroliniana	Lycophyte_P. caroliniana	One Thousand Plant Transcriptomes (1KP; https://db.cngb.org/onekp)
Lycophyte	Phylloglossum drummondii	Lycophyte_P. drummondii	One Thousand Plant Transcriptomes (1KP; https://db.cngb.org/onekp)
Lycophyte	Selaginella apoda	Lycophyte_S. apoda	One Thousand Plant Transcriptomes (1KP; https://db.cngb.org/onekp)
Lycophyte	Selaginella kraussiana	Lycophyte_S. kraussiana	One Thousand Plant Transcriptomes (1KP; https://db.cngb.org/onekp)
Lycophyte	Selaginella moellendorffii	Lycophyte_S. moellendorffii	Phytozome (https://jgi.doe.gov/data-and-tools/phytozome)
Lycophyte	Selaginella selaginoides	Lycophyte_S. selaginoides	One Thousand Plant Transcriptomes (1KP; https://db.cngb.org/onekp)
Lycophyte	Selaginella wallacei	Lycophyte_S. wallacei	One Thousand Plant Transcriptomes (1KP; https://db.cngb.org/onekp)
Lycophyte	Selaginella willdenowii	Lycophyte_S. willdenowii	One Thousand Plant Transcriptomes (1KP; https://db.cngb.org/onekp)
Hornwort	Anthoceros agrestis	Hornwort_A. agrestis	One Thousand Plant Transcriptomes (1KP; https://db.cngb.org/onekp)
Hornwort	Anthoceros angustus	Hornwort_A. angustus	One Thousand Plant Transcriptomes (1KP; https://db.cngb.org/onekp)
Hornwort	Leiosporoceros dussii	Hornwort_L. dussii	One Thousand Plant Transcriptomes (1KP; https://db.cngb.org/onekp)
Hornwort	Megaceros flagellaris	Hornwort_M. flagellaris	One Thousand Plant Transcriptomes (1KP; https://db.cngb.org/onekp)
Hornwort	Nothoceros aenigmaticus	Hornwort_N. aenigmaticus	One Thousand Plant Transcriptomes (1KP; https://db.cngb.org/onekp)
Hornwort	Nothoceros vincentianus	Hornwort_N. vincentianus	One Thousand Plant Transcriptomes (1KP; https://db.cngb.org/onekp)
Hornwort	Paraphymatoceros hallii	Hornwort_P. arhallii	One Thousand Plant Transcriptomes (1KP; https://db.cngb.org/onekp)
Hornwort	Phaeoceros carolinianus	Hornwort_P. carolinianus	One Thousand Plant Transcriptomes (1KP; https://db.cngb.org/onekp)
Hornwort	Phaeomegaceros coriaceus	Hornwort_P. coriaceus	One Thousand Plant Transcriptomes (1KP; https://db.cngb.org/onekp)
Liverwort	Barbilophozia barbata	Liverwort_B. barbata	One Thousand Plant Transcriptomes (1KP; https://db.cngb.org/onekp)
Liverwort	Blasia sp	Liverwort_B. lasia	One Thousand Plant Transcriptomes (1KP; https://db.cngb.org/onekp)
Liverwort	Bazzania trilobata	Liverwort_B. trilobata	One Thousand Plant Transcriptomes (1KP; https://db.cngb.org/onekp)
Liverwort	Conocephalum conicum	Liverwort_C. conicum	One Thousand Plant Transcriptomes (1KP; https://db.cngb.org/onekp)
Liverwort	Calypogeia fissa	Liverwort_C. fissa	One Thousand Plant Transcriptomes (1KP; https://db.cngb.org/onekp)
Liverwort	Frullania spp	Liverwort_F. rullania	One Thousand Plant Transcriptomes (1KP; https://db.cngb.org/onekp)
Liverwort	Lunularia cruciata	Liverwort_L. cruciata	One Thousand Plant Transcriptomes (1KP; https://db.cngb.org/onekp)
Liverwort	Metzgeria crassipilis	Liverwort_M. crassipilis	One Thousand Plant Transcriptomes (1KP; https://db.cngb.org/onekp)
Liverwort	Marchantia emarginata	Liverwort_M. emarginata	One Thousand Plant Transcriptomes (1KP; https://db.cngb.org/onekp)
Liverwort	Monoclea gottschei	Liverwort_M. gottschei	One Thousand Plant Transcriptomes (1KP; https://db.cngb.org/onekp)
Liverwort	Marchantia polymorpha	Liverwort_M. polymorpha	MarpolBase (https://marchantia.info/)
Liverwort	Noteroclada confluens	Liverwort_N. confluens	One Thousand Plant Transcriptomes (1KP; https://db.cngb.org/onekp)
Liverwort	Odontoschisma prostratum	Liverwort_O. prostratum	One Thousand Plant Transcriptomes (1KP; https://db.cngb.org/onekp)
Liverwort	Pallavicinia lyellii	Liverwort_P. lyellii	One Thousand Plant Transcriptomes (1KP; https://db.cngb.org/onekp)
Liverwort	Porella navicularis	Liverwort_P. navicularis	One Thousand Plant Transcriptomes (1KP; https://db.cngb.org/onekp)
Liverwort	Pellia neesiana	Liverwort_P. neesiana	One Thousand Plant Transcriptomes (1KP; https://db.cngb.org/onekp)
Liverwort	Ptilidium pulcherrimum	Liverwort_P. pulcherrimum	One Thousand Plant Transcriptomes (1KP; https://db.cngb.org/onekp)
Liverwort	Radula lindenbergiana	Liverwort_R. lindenbergia	One Thousand Plant Transcriptomes (1KP; https://db.cngb.org/onekp)
Liverwort	Ricciocarpos natans	Liverwort_R. natans	One Thousand Plant Transcriptomes (1KP; https://db.cngb.org/onekp)
Liverwort	Schistochila sp	Liverwort_S. chistochila	One Thousand Plant Transcriptomes (1KP; https://db.cngb.org/onekp)
Liverwort	Scapania nemorosa	Liverwort_S. nemorosa	One Thousand Plant Transcriptomes (1KP; https://db.cngb.org/onekp)
Liverwort	Sphaerocarpos texanus	Liverwort_S. texanus	One Thousand Plant Transcriptomes (1KP; https://db.cngb.org/onekp)
Liverwort	Treubia lacunosa	Liverwort_T. lacunosa	One Thousand Plant Transcriptomes (1KP; https://db.cngb.org/onekp)
Moss	Atrichum angustatum	Moss_A. angustatum	One Thousand Plant Transcriptomes (1KP; https://db.cngb.org/onekp)
Moss	Anomodon attenuatus	Moss_A. attenuatus	One Thousand Plant Transcriptomes (1KP; https://db.cngb.org/onekp)
Moss	Aulacomnium heterostichum	Moss_A. heterostichum	One Thousand Plant Transcriptomes (1KP; https://db.cngb.org/onekp)
Moss	Andreaea rupestris	Moss_A. rupestris	One Thousand Plant Transcriptomes (1KP; https://db.cngb.org/onekp)
Moss	Buxbaumia aphylla	Moss_B. aphylla	One Thousand Plant Transcriptomes (1KP; https://db.cngb.org/onekp)
Moss	Bryum argenteum	Moss_B. argenteum	One Thousand Plant Transcriptomes (1KP; https://db.cngb.org/onekp)
Moss	Calliergon cordifolium	Moss_C. cordifolium	One Thousand Plant Transcriptomes (1KP; https://db.cngb.org/onekp)
Moss	Climacium dendroides	Moss_C. dendroides	One Thousand Plant Transcriptomes (1KP; https://db.cngb.org/onekp)
Moss	Ceratodon purpureus	Moss_C. purpureus	One Thousand Plant Transcriptomes (1KP; https://db.cngb.org/onekp)
Moss	Claopodium rostratum	Moss_C. rostratum	One Thousand Plant Transcriptomes (1KP; https://db.cngb.org/onekp)
Moss	Diphyscium foliosum	Moss_D. foliosum	One Thousand Plant Transcriptomes (1KP; https://db.cngb.org/onekp)
Moss	Dicranum scoparium	Moss_D. scoparium	One Thousand Plant Transcriptomes (1KP; https://db.cngb.org/onekp)
Moss	Encalypta streptocarpa	Moss_E. streptocarpa	One Thousand Plant Transcriptomes (1KP; https://db.cngb.org/onekp)
Moss	Fontinalis antipyretica	Moss_F. antipyretica	One Thousand Plant Transcriptomes (1KP; https://db.cngb.org/onekp)
Moss	Hedwigia ciliata	Moss_H. ciliata	One Thousand Plant Transcriptomes (1KP; https://db.cngb.org/onekp)
Moss	Loeskeobryum brevirostre	Moss_L. brevirostre	One Thousand Plant Transcriptomes (1KP; https://db.cngb.org/onekp)
Moss	Leucobryum glaucum	Moss_L. glaucum	One Thousand Plant Transcriptomes (1KP; https://db.cngb.org/onekp)
Moss	Leucodon julaceus	Moss_L. julaceus	One Thousand Plant Transcriptomes (1KP; https://db.cngb.org/onekp)
Moss	Orthotrichum lyellii	Moss_O. lyellii	One Thousand Plant Transcriptomes (1KP; https://db.cngb.org/onekp)
Moss	Polytrichum commune	Moss_P. commune	One Thousand Plant Transcriptomes (1KP; https://db.cngb.org/onekp)
Moss	Pseudotaxiphyllum elegans	Moss_P. elegans	One Thousand Plant Transcriptomes (1KP; https://db.cngb.org/onekp)
Moss	Philonotis fontana	Moss_P. fontana	One Thousand Plant Transcriptomes (1KP; https://db.cngb.org/onekp)
Moss	Physcomitrium sp	Moss_P. hyscomitrium	Phytozome (https://jgi.doe.gov/data-and-tools/phytozome)
Moss	Plagiomnium insigne	Moss_P. insigne	One Thousand Plant Transcriptomes (1KP; https://db.cngb.org/onekp)
Moss	Physcomitrella patens	Moss_P. patens	PEATmoss Database (https://peatmoss.online.uni-marburg.de/)
Moss	Rhynchostegium serrulatum	Moss_R. serrulatum	One Thousand Plant Transcriptomes (1KP; https://db.cngb.org/onekp)
Moss	Racomitrium varium	Moss_R. varium	One Thousand Plant Transcriptomes (1KP; https://db.cngb.org/onekp)
Moss	Scouleria aquatica	Moss_S. aquatica	One Thousand Plant Transcriptomes (1KP; https://db.cngb.org/onekp)
Moss	Sphagnum fallax	Moss_S. fallax	Phytozome (https://jgi.doe.gov/data-and-tools/phytozome)
Moss	Syntrichia princeps	Moss_S. princeps	One Thousand Plant Transcriptomes (1KP; https://db.cngb.org/onekp)
Moss	Stereodon subimponens	Moss_S. subimponens	One Thousand Plant Transcriptomes (1KP; https://db.cngb.org/onekp)
Moss	Timmia austriaca	Moss_T. austriaca	One Thousand Plant Transcriptomes (1KP; https://db.cngb.org/onekp)
Moss	Thuidium delicatulum	Moss_T. delicatulum	One Thousand Plant Transcriptomes (1KP; https://db.cngb.org/onekp)
Moss	Takakia lepidozioides	Moss_T. lepidozioides	One Thousand Plant Transcriptomes (1KP; https://db.cngb.org/onekp)
Moss	Tetraphis pellucida	Moss_T. pellucida	One Thousand Plant Transcriptomes (1KP; https://db.cngb.org/onekp)
Zygnemophyceae	Cylindrocystis brebissonii	Zygnemophyceae_C. brebissonii	One Thousand Plant Transcriptomes (1KP; https://db.cngb.org/onekp)
Zygnemophyceae	Closterium lunula	Zygnemophyceae_C. lunula	One Thousand Plant Transcriptomes (1KP; https://db.cngb.org/onekp)
Zygnemophyceae	Cosmarium ochthodes	Zygnemophyceae_C. ochthodes	One Thousand Plant Transcriptomes (1KP; https://db.cngb.org/onekp)
Zygnemophyceae	Entransia fimbriata	Zygnemophyceae_E. fimbriata	One Thousand Plant Transcriptomes (1KP; https://db.cngb.org/onekp)
Zygnemophyceae	Gonatozygon kinahanii	Zygnemophyceae_G. kinahanii	One Thousand Plant Transcriptomes (1KP; https://db.cngb.org/onekp)
Zygnemophyceae	Mesotaenium endlicherianum	Zygnemophyceae_M. endlicherianum	One Thousand Plant Transcriptomes (1KP; https://db.cngb.org/onekp)
Zygnemophyceae	Penium margaritaceum	Zygnemophyceae_P. margaritaceum	One Thousand Plant Transcriptomes (1KP; https://db.cngb.org/onekp)
Zygnemophyceae	Roya obtusa	Zygnemophyceae_R. obtusa	One Thousand Plant Transcriptomes (1KP; https://db.cngb.org/onekp)
Zygnemophyceae	Spirogyra sp	Zygnemophyceae_S. pirogyra	One Thousand Plant Transcriptomes (1KP; https://db.cngb.org/onekp)
Klebsormidiophyceae	Klebsormidium subtile	Klebsormidiophyceae_K. subtile	One Thousand Plant Transcriptomes (1KP; https://db.cngb.org/onekp)
Mesostigmatophyceae	Mesostigma viride	Mesostigmatophyceae_M. viride	One Thousand Plant Transcriptomes (1KP; https://db.cngb.org/onekp)
Charophyceae	Chara_braunii	Charophyceae_C. braunii	NCBI Genome Database (https://www.ncbi.nlm.nih.gov/genome)
Charophyceae	Chara vulgaris	Charophyceae_C. vulgaris	One Thousand Plant Transcriptomes (1KP; https://db.cngb.org/onekp)
Chlorophyta	Asteromonas gracilis	Chlorophyta_A. gracilis	One Thousand Plant Transcriptomes (1KP; https://db.cngb.org/onekp)
Chlorophyta	Ankistrodesmus sp	Chlorophyta_A. nkistrodesmus	One Thousand Plant Transcriptomes (1KP; https://db.cngb.org/onekp)
Chlorophyta	Aphanochaete repens	Chlorophyta_A. repens	One Thousand Plant Transcriptomes (1KP; https://db.cngb.org/onekp)
Chlorophyta	Bolbocoleon piliferum	Chlorophyta_B. piliferum	One Thousand Plant Transcriptomes (1KP; https://db.cngb.org/onekp)
Chlorophyta	Bryopsis plumosa	Chlorophyta_B. plumosa	One Thousand Plant Transcriptomes (1KP; https://db.cngb.org/onekp)
Chlorophyta	Bathycoccus prasinos	Chlorophyta_B. prasinos	One Thousand Plant Transcriptomes (1KP; https://db.cngb.org/onekp)
Chlorophyta	Blastophysa cf. Rhizopus	Chlorophyta_B. rhizopus	One Thousand Plant Transcriptomes (1KP; https://db.cngb.org/onekp)
Chlorophyta	Codium fragile	Chlorophyta_C. fragile	One Thousand Plant Transcriptomes (1KP; https://db.cngb.org/onekp)
Chlorophyta	Cylindrocapsa geminella	Chlorophyta_C. geminella	One Thousand Plant Transcriptomes (1KP; https://db.cngb.org/onekp)
Chlorophyta	Cladophora glomerata	Chlorophyta_C. glomerata	One Thousand Plant Transcriptomes (1KP; https://db.cngb.org/onekp)
Chlorophyta	Chlorosarcinopsis halophila	Chlorophyta_C. halophila	One Thousand Plant Transcriptomes (1KP; https://db.cngb.org/onekp)
Chlorophyta	Chlorella minutissima	Chlorophyta_C. minutissima	One Thousand Plant Transcriptomes (1KP; https://db.cngb.org/onekp)
Chlorophyta	Chlorococcum oleofaciens	Chlorophyta_C. oleofaciens	One Thousand Plant Transcriptomes (1KP; https://db.cngb.org/onekp)
Chlorophyta	Coccomyxa pringsheimii	Chlorophyta_C. pringsheimii	One Thousand Plant Transcriptomes (1KP; https://db.cngb.org/onekp)
Chlorophyta	Chlamydomonas reinhardtii	Chlorophyta_C. reinhardtii	Phytozome (https://jgi.doe.gov/data-and-tools/phytozome)
Chlorophyta	Chromochloris zofingiensis	Chlorophyta_C. zofingiensis	Phytozome (https://jgi.doe.gov/data-and-tools/phytozome)
Chlorophyta	Dolichomastix tenuilepis	Chlorophyta_D. tenuilepis	One Thousand Plant Transcriptomes (1KP; https://db.cngb.org/onekp)
Chlorophyta	Dunaliella tertiolecta	Chlorophyta_D. tertiolecta	One Thousand Plant Transcriptomes (1KP; https://db.cngb.org/onekp)
Chlorophyta	Entocladia endozoica	Chlorophyta_E. endozoica	One Thousand Plant Transcriptomes (1KP; https://db.cngb.org/onekp)
Chlorophyta	Eremosphaera viridis	Chlorophyta_E. viridis	One Thousand Plant Transcriptomes (1KP; https://db.cngb.org/onekp)
Chlorophyta	Fritschiella tuberosa	Chlorophyta_F. tuberosa	One Thousand Plant Transcriptomes (1KP; https://db.cngb.org/onekp)
Chlorophyta	Golenkinia longispicula	Chlorophyta_G. longispicula	One Thousand Plant Transcriptomes (1KP; https://db.cngb.org/onekp)
Chlorophyta	Haematococcus pluvialis	Chlorophyta_H. pluvialis	One Thousand Plant Transcriptomes (1KP; https://db.cngb.org/onekp)
Chlorophyta	Ignatius tetrasporus	Chlorophyta_I. tetrasporus	One Thousand Plant Transcriptomes (1KP; https://db.cngb.org/onekp)
Chlorophyta	Leptosira obovata	Chlorophyta_L. obovata	One Thousand Plant Transcriptomes (1KP; https://db.cngb.org/onekp)
Chlorophyta	Microthamnion kuetzingianum	Chlorophyta_M. kuetzingianum	One Thousand Plant Transcriptomes (1KP; https://db.cngb.org/onekp)
Chlorophyta	Monomastix opisthostigma	Chlorophyta_M. opisthostigma	One Thousand Plant Transcriptomes (1KP; https://db.cngb.org/onekp)
Chlorophyta	Micromonas pusilla	Chlorophyta_M. pusilla	Phytozome (https://jgi.doe.gov/data-and-tools/phytozome)
Chlorophyta	Neochloris sp	Chlorophyta_N. eochloris	One Thousand Plant Transcriptomes (1KP; https://db.cngb.org/onekp)
Chlorophyta	Neochloris oleoabundans	Chlorophyta_N. oleoabundans	One Thousand Plant Transcriptomes (1KP; https://db.cngb.org/onekp)
Chlorophyta	Nephroselmis olivacea	Chlorophyta_N. olivacea	One Thousand Plant Transcriptomes (1KP; https://db.cngb.org/onekp)
Chlorophyta	Oedogonium cardiacum	Chlorophyta_O. cardiacum	One Thousand Plant Transcriptomes (1KP; https://db.cngb.org/onekp)
Chlorophyta	Ostreococcus lucimarinus	Chlorophyta_O. lucimarinus	Phytozome (https://jgi.doe.gov/data-and-tools/phytozome)
Chlorophyta	Oltmannsiellopsis viridis	Chlorophyta_O. viridis	One Thousand Plant Transcriptomes (1KP; https://db.cngb.org/onekp)
Chlorophyta	Prasinococcus capsulatus	Chlorophyta_P. capsulatus	One Thousand Plant Transcriptomes (1KP; https://db.cngb.org/onekp)
Chlorophyta	Prasiola crispa	Chlorophyta_P. crispa	One Thousand Plant Transcriptomes (1KP; https://db.cngb.org/onekp)
Chlorophyta	Pediastrum duplex	Chlorophyta_P. duplex	One Thousand Plant Transcriptomes (1KP; https://db.cngb.org/onekp)
Chlorophyta	Planophila laetevirens	Chlorophyta_P. laetevirens	One Thousand Plant Transcriptomes (1KP; https://db.cngb.org/onekp)
Chlorophyta	Phacotus lenticularis	Chlorophyta_P. lenticularis	One Thousand Plant Transcriptomes (1KP; https://db.cngb.org/onekp)
Chlorophyta	Pyramimonas parkeae	Chlorophyta_P. parkeae	One Thousand Plant Transcriptomes (1KP; https://db.cngb.org/onekp)
Chlorophyta	Pycnococcus provasolii	Chlorophyta_P. provasolii	One Thousand Plant Transcriptomes (1KP; https://db.cngb.org/onekp)
Chlorophyta	Picocystis salinarum	Chlorophyta_P. salinarum	One Thousand Plant Transcriptomes (1KP; https://db.cngb.org/onekp)
Chlorophyta	Scourfieldia sp	Chlorophyta_S. courfieldia	One Thousand Plant Transcriptomes (1KP; https://db.cngb.org/onekp)
Chlorophyta	Scherffelia dubia	Chlorophyta_S. dubia	One Thousand Plant Transcriptomes (1KP; https://db.cngb.org/onekp)
Chlorophyta	Trentepohlia annulata	Chlorophyta_T. annulata	One Thousand Plant Transcriptomes (1KP; https://db.cngb.org/onekp)
Chlorophyta	Trebouxia arboricola	Chlorophyta_T. arboricola	One Thousand Plant Transcriptomes (1KP; https://db.cngb.org/onekp)
Chlorophyta	Volvox aureus	Chlorophyta_V. aureus	One Thousand Plant Transcriptomes (1KP; https://db.cngb.org/onekp)
Coleochaetophyceae	Chaetosphaeridium globosum	Coleochaetophyceae_C. globosum	One Thousand Plant Transcriptomes (1KP; https://db.cngb.org/onekp)
Coleochaetophyceae	Coleochaete scutata	Coleochaetophyceae_C. scutata	One Thousand Plant Transcriptomes (1KP; https://db.cngb.org/onekp)
Cryptophyta	Cryptomonas curvata	Cryptophyta_C. curvata	One Thousand Plant Transcriptomes (1KP; https://db.cngb.org/onekp)
Cryptophyta	Guillardia theta	Cryptophyta_G. theta	NCBI Genome Database (https://www.ncbi.nlm.nih.gov/genome)
Cryptophyta	Rhodomonas sp	Cryptophyta_R. hodomonas	One Thousand Plant Transcriptomes (1KP; https://db.cngb.org/onekp)
Glaucophyta	Cyanoptyche gloeocystis	Glaucophyta_C. gloeocystis	One Thousand Plant Transcriptomes (1KP; https://db.cngb.org/onekp)
Glaucophyta	Cyanophora paradoxa	Glaucophyta_C. paradoxa	One Thousand Plant Transcriptomes (1KP; https://db.cngb.org/onekp)
Glaucophyta	Glaucocystis nostochinearum	Glaucophyta_G. nostochinearum	One Thousand Plant Transcriptomes (1KP; https://db.cngb.org/onekp)
Glaucophyta	Gloeochaete wittrockiana	Glaucophyta_G. wittrockiana	One Thousand Plant Transcriptomes (1KP; https://db.cngb.org/onekp)
Ochrophyta	Ishige okamurae	Ochrophyta_I. okamurae	One Thousand Plant Transcriptomes (1KP; https://db.cngb.org/onekp)
Ochrophyta	Sargassum fusiforme	Ochrophyta_S. fusiforme	One Thousand Plant Transcriptomes (1KP; https://db.cngb.org/onekp)
Ochrophyta	Saccharina japonica	Ochrophyta_S. japonica	One Thousand Plant Transcriptomes (1KP; https://db.cngb.org/onekp)
Rhodophyta	Ahnfeltiopsis flabelliformis	Rhodophyta_A. flabelliformis	One Thousand Plant Transcriptomes (1KP; https://db.cngb.org/onekp)
Rhodophyta	Betaphycus philippinensis	Rhodophyta_B. philippinensis	One Thousand Plant Transcriptomes (1KP; https://db.cngb.org/onekp)
Rhodophyta	Chondrus crispus	Rhodophyta_C. crispus	Ensembl Plants (http://plants.ensembl.org)
Rhodophyta	Ceramium kondoi	Rhodophyta_C. kondoi	One Thousand Plant Transcriptomes (1KP; https://db.cngb.org/onekp)
Rhodophyta	Cyanidioschyzon merolae	Rhodophyta_C. merolae	Ensembl Plants (http://plants.ensembl.org)
Rhodophyta	Chroodactylon ornatum	Rhodophyta_C. ornatum	One Thousand Plant Transcriptomes (1KP; https://db.cngb.org/onekp)
Rhodophyta	Dumontia simplex	Rhodophyta_D. simplex	One Thousand Plant Transcriptomes (1KP; https://db.cngb.org/onekp)
Rhodophyta	Gracilaria chouae	Rhodophyta_G. chouae	One Thousand Plant Transcriptomes (1KP; https://db.cngb.org/onekp)
Rhodophyta	Grateloupia filicina	Rhodophyta_G. filicina	One Thousand Plant Transcriptomes (1KP; https://db.cngb.org/onekp)
Rhodophyta	Gloiopeltis furcata	Rhodophyta_G. furcata	One Thousand Plant Transcriptomes (1KP; https://db.cngb.org/onekp)
Rhodophyta	Galdieria sulphuraria	Rhodophyta_G. sulphuraria	Ensembl Plants (http://plants.ensembl.org)
Rhodophyta	Glaucosphaera vacuolata	Rhodophyta_G. vacuolata	One Thousand Plant Transcriptomes (1KP; https://db.cngb.org/onekp)
Rhodophyta	Heterosiphonia pulchra	Rhodophyta_H. pulchra	One Thousand Plant Transcriptomes (1KP; https://db.cngb.org/onekp)
Rhodophyta	Neosiphonia japonica	Rhodophyta_N. japonica	One Thousand Plant Transcriptomes (1KP; https://db.cngb.org/onekp)
Rhodophyta	Porphyridi umcruentum	Rhodophyta_P. cruentum	One Thousand Plant Transcriptomes (1KP; https://db.cngb.org/onekp)
Rhodophyta	Porphyra umbilicalis	Rhodophyta_P. umbilicalis	Phytozome (https://jgi.doe.gov/data-and-tools/phytozome)
Rhodophyta	Pyropia yezoensis	Rhodophyta_P. yezoensis	One Thousand Plant Transcriptomes (1KP; https://db.cngb.org/onekp)
Rhodophyta	Rhodochaete parvula	Rhodophyta_R. parvula	One Thousand Plant Transcriptomes (1KP; https://db.cngb.org/onekp)
Rhodophyta	Rhodella violacea	Rhodophyta_R. violacea	One Thousand Plant Transcriptomes (1KP; https://db.cngb.org/onekp)
