# Supplementary material for: Evolutionary Dynamics of Plant TRM6/TRM61 Complexes
Source: Plants (Basel). 2025 Jun 11;14(12):1778. doi: 10.3390/plants14121778 (PMC12196605; doi:10.3390/plants14121778)
Supplement: Supplementary file 1 [file plants-14-01778-s001.zip › Supplementary Data S3.xlsx]

## Sheet: Sheet1
Supplementary Data S3. The expression levels of TRM6 and TRM61 genes in 13 phylogenetically representative species. These species include Arabidopsis thaliana, Amborella trichopoda, Ginkgo biloba, Zea mays, Marchantia polymorpha, Physcomitrium patens, Picea abies, Oryza sativa, Selaginella moellendorffii, Solanum lycopersicum, Vitis vinifera, Chlamydomonas reinhardtii and Cyanophora paradoxa. The…

## Sheet: Angiosperm_A. thaliana
condition	TRM6-1	TRM61-1
Egg cell	1.31866	17.6037
Ovule	20.3904	13.4777
Uninucleate microspore (Col-0)	50.7294	54.3144
Uninucleate microspore (Ler-0)	55.3852	55.6653
Pollen (bicellular, Col-0)	43.7575	36.7885
Pollen (late bicellular, Col-0)	21.3841	4.11042
Pollen (bicellular, Ler-0)	48.2519	42.6802
Pollen (tricellular, Col-0)	5.05088	0.0182487
Pollen (tricellular, Ler-0)	5.06437	0.0837937
Pollen (mature, Col-0)	1.92154	0.246699
Pollen (mature, Ler-0)	4.77902	0.180071
Sperm	28.1037	0
Pollen tube (Col-0)	6.35609	0
Flower (receptacles)	16.4667	10.051
Flower (floral buds)	14.841	17.5083
Flower (sepals)	13.7758	4.41623
Flower (petals)	15.3639	13.0932
Flower (stamen filaments)	10.7753	15.5023
Flower (anthers)	6.75957	5.11742
Flower (carpels)	24.3521	13.8833
Flower (stigmatic tissue)	18.7638	7.72943
Pedicel	24.9701	9.61283
Axis of the inflorescence	34.2435	15.1798
Silique	10.7877	5.21339
Silique (senescent)	11.6077	2.03714
Pods of siliques	10.0883	3.65019
Pods of siliques (senescent)	2.64582	1.30326
Embryo	25.9104	24.0379
Endosperm	4.66461	8.99248
Seed	9.64589	2.00307
Seed (young)	12.6678	11.0429
Seed (germinating)	50.2984	12.5816
Seedling	13.4289	6.86413
Seedling (etiolated)	20.1398	4.00356
Meristem	27.4331	17.1062
Stem (internode)	15.594	6.2804
Stem (internode, senescent)	11.398	6.59858
Stems	22.1464	10.323
Leaf (rosette)	8.99016	3.28715
Epidermis cells	2.09181	0.83361
Mature guard cells	0.307157	2.91338
Root (differentiation zone)	9.74816	3.60536
Root (elongation zone)	16.3798	9.05593
Root (meristematic zone)	80.6482	34.0872
Root (apex)	36.0313	15.113
Root (stele)	0	0
Root (QC cells)	48.4976	26.8235
Root (tip)	52.2578	27.9867

## Sheet: Angiosperm_O. sativa
condition	TRM6-1	TRM61-1	TRM61-2
Ovule	32.7905	54.4496	38.2271
Ovary	16.9167	30.5338	20.4746
Egg cell	24.6058	19.9414	2.71833
Pollen tricellular	2.00285	1.20869	1.16354
Pollen	0.971616	1.65739	1.70748
Sperm	0.817999	1.65535	0.709613
Flower (buds)	10.8285	19.8375	9.5297
Flower	11.3109	18.4522	8.30322
Panicle	27.577	21.9605	21.3258
Milk grains	7.63797	22.0307	11.9253
Seeds	8.39641	23.9823	11.2785
Seedling	11.0468	19.4874	6.95633
Seedling (12-day-old, DongJin)	11.4547	16.7392	2.24049
Seedling (12-day-old, DongJin, mutant)	12.0903	14.9609	2.88768
Seedling (22-days-old, 22C)	7.21721	10.1109	12.4275
Seedling (22-days-old, 30C)	5.70247	9.64834	11.155
Meristem	32.3006	32.68	8.06948
Stems	6.57972	14.1616	7.38488
Callus	27.3908	48.5902	53.8701
Leaf	11.4838	16.4487	11.989
Leaf (Azucena)	3.07725	3.51198	1.89317
Leaf (Kinandang puti)	2.95578	3.39432	1.23118
Leaf (Pandan wangi)	2.87356	3.28211	1.6889
Leaf (Tadukan)	2.60732	2.99883	1.50494
Leaf (chilling-treatment, 4C, 33h)	3.98825	6.02961	4.88158
Leaf (drought-stress, 1 day)	8.8156	13.2291	10.4739
Leaf (drought-stress, 3 days)	11.6347	25.8044	17.9534
Leaf (drought-stress, 15 min)	3.10952	2.77906	1.64865
Leaf (drought-stress, 45 min)	3.18908	3.01355	1.37548
Leaf (drought-stress, 90 min)	1.6367	3.04499	1.50624
Leaf (drought-stress, 90 min, recovery 15 min)	1.5023	2.18867	0.902519
Leaf (drought-stress, 90 min, recovery 90 min)	3.83341	4.63446	2.09679
Leaf (drought-stress, 90 min, recovery 210 min)	2.7809	3.61617	1.81582
Leaf (heat-stress, 15 min)	1.58056	1.94172	0.983656
Leaf (heat-stress, 150 min)	2.32522	2.54185	1.57035
Leaf (heat-stress, 210 min)	3.62218	3.43146	1.77173
Leaf (heat-stress, 120 min, recovery 15 min)	2.9366	3.64985	2.3275
Leaf (heat-stress, 120 min, recovery 60 min)	2.99717	3.19706	1.82705
Leaf (heat-stress, 120 min, recovery 120 min)	3.36384	3.68199	1.51035
Leaf (dry season, irrigated field)	2.10303	2.19028	1.15918
Leaf (dry season, rainfed field)	3.67887	3.1977	2.00594
Leaf (wet season, irrigated field)	2.6698	2.68333	1.34467
Leaf (wet season, rainfed field)	4.36917	3.58883	1.7525
Root	9.82645	15.814	8.32442
Root (heading stage)	10.8186	16.7581	12.9269
Root (tillering stage)	9.56275	19.4142	12.0037
Root (differentiation zone)	7.97844	20.8317	6.52773
Root (elongation zone)	19.3135	30.2065	13.6119
Root (meristematic zone)	36.4667	47.8013	19.8718

## Sheet: Angiosperm_Z. mays
condition	TRM6-1	TRM6-2	TRM61-1
6-7_Internode	0	11.3	12.8
7-8_Internode	0	11.7	14
Meristem_16-19 0ay	2	13.7	16.6
Ear_Primordium_2-4mm	2	17	23.4
Ear_Primordium_6-8mm	2	15	21.8
Embryo_200AP	1	10.6	20.3
Embryo_380AP	0	10.8	8.4
Endosperm_120AP	0	11.2	6.1
Endosperm_Crown_27DAP	0	1.8	1.2
Germinatin_Kernels_20Al	0	10.7	8.2
Pericarp/Aleurone_270AP	0	3.5	3.7
Leaf_Zone_1_Symmetrical	3	15.5	9.3
Leaf_Zone_2_Stomatal	1	11.2	11.1
Leaf Zone 3 Growth	0	6.6	7.8
Mature_Leaf 8	0	8.1	6.2
Primary_Root_5_Days	0	12.2	17
Root Cortex5 Days	0	1.9	5.2
Root_Elongation_Zone_5_Days	0	6	12.1
Root Meristem Zone 5 Daus	0	34.8	32
Secondary_Root_7-8_0ays	0	12.6	17.5
B73 Mature_Pollen	0	0	0
Female_Spikelet	0	6	12.2
Silk	0	4.5	14.5

## Sheet: Angiosperm_A. trichopoda
condition	TRM6-1	TRM61-1
Egg apparatus cell (small)	13.0029	18.1678
Egg apparatus cell (medium)	0	0
Egg apparatus cell (large)	7.86036	0
Ovary	2.82562	25.5009
Uninuclear microspore	8.64255	8.49642
Generative cell	0.221216	0
Pollen	0.859903	0.175723
Sperm	0.0163804	0.0405631
Pollen tube (bicellular)	1.02041	0.533942
Pollen tube (tricellular)	1.27212	0.594233
Flower (bud, female)	15.7739	14.752
Flower (bud, male)	10.3793	13.8883
Flower (female)	9.4966	10.3356
Flower (male)	8.05644	7.66544
Flower (tepals)	4.36699	6.63877
Fruit (female)	15.6412	9.19767
Apical meristem	19.2177	23.7829
Shoot (female)	12.1154	11.0304
Shoot (male)	13.4526	9.21257
Leaf (male)	10.2301	5.73233
Leaves	14.9104	8.66121
Root (male)	7.63235	10.4966

## Sheet: Gymnosperm_G. biloba
condition	TRM6-1	TRM61-1
Ovule	5.44299	5.17733
Ovule, mature	8.8176	3.15351
Ovule, pollinated	6.0693	5.51095
Strobilus, female	7.67296	3.01311
Ovulate strobilus	4.91996	7.07516
Microstrobilus	1.18842	2.4728
Kernel	3.9069	7.353
Leaf	2.66381	1.6752
Leaf, female	1.80275	2.26275
Leaf, male	1.59199	1.64548
Leaf, salicylic acid	2.29264	1.61182
Leaf, seedling	1.77848	1.56194
Leaf, truncation control	2.15274	2.05551
Leaf, truncation treatment	1.74509	2.16384
Leaf, water	2.88247	1.80859
Yellow-green stripe leaves	2.1566	1.12397
Green leaves	1.40177	1.31316
Stem	3.92399	5.88092
Cambium	7.9383	8.6931
Root	3.36876	3.66779

## Sheet: Moss_P. patens
condition	TRM6-1	TRM61-1
Archegonia (mature)	19.8787	7.74088
Antheridia (9 DAI)	12.6954	18.9871
Antheridia (small, 11 DAI)	24.3652	26.7271
Antheridia (mature, 14-15 DAI)	1.67696	4.59408
Antheridia (japan)	18.6298	32.6198
Antheridia	11.078	12.6138
Antheridia Reute	14.1257	6.02253
Antheridia Gransden	13.907	6.46145
Sperm cell packages	7.68325	7.72477
Gametophore	14.0691	19.4257
Gametophore (dehydrated)	5.47324	4.30616
Gametophore (rehydrated)	5.37381	3.64043
Gametophore (hydroponic)	8.32158	14.3656
Gametophore+auxin (hydroponic)	3.5684	15.4263
Leaflets	9.63334	15.2348
Paraphysis	3.65829	13.8383
Sporophyte (9 DAF)	17.1469	26.6953
Sporophyte (16 DAF)	8.33291	20.3165
Sporophyte S1	26.4914	39.0803
Sporophyte S2	21.2655	45.4328
Sporophyte S3	16.8617	42.8488
Sporophyte S4	15.1054	39.8403
Sporophyte (10 DPC)	13.8405	14.3701
Spore capsule (green)	2.0082	17.2109
Spore capsule (green, reute)	10.0591	13.0524
Spore capsule (mature)	5.91579	9.9672
Spore capsule (mature, reute)	12.2026	17.5515
Spores (germinating, continous light)	21.2934	18.92
Protoplast	6.9526	5.29371
Protonema	13.968	14.132
Protonema (liquid culture)	12.6088	13.7865
Protonema+aba	23.3646	15.1088
Protonema+gametophore	15.3927	20.8252
Protonema+gametophore (continous light)	15.0273	15.4102
Protonema+gametophore (heat stress)	4.15556	3.1691
Protonema+gametophore (high light)	11.784	13.41
Protonema+gametophore (low light)	16.1044	15.6796
Protonema+gametophore+acetone	17.4152	21.8585
Protonema+gametophore+gib.acid (continous light)	6.44292	14.4067
Protonema+gametophore+glucose (blue light)	12.1209	21.3446
Protonema+gametophore+glucose (darkness)	5.58795	17.4466
Protonema+gametophore+glucose (far red light)	5.12841	17.8007
Protonema+gametophore+glucose (red light)	12.4475	23.4954
Protonema+gametophore+glucose (uv-b light)	15.599	18.1558
Protonema+gametophore+jasmonate	12.6517	18.5392
Protonema+gametophore+stringolactone	17.2886	21.0021
Protonema+glucose (continous light)	18.6373	21.9938
Chloronema	11.6959	14.5048

## Sheet: Lycophyte_S. moellendorffii
condition	TRM6-1	TRM61-1	TRM61-2
Aerial tissue - Light - ZT1	13.0795	3.11911	5.85331
Aerial tissue - Light - ZT3	15.0162	3.10648	4.55595
Aerial tissue - Light - ZT5	14.1108	6.81563	3.81641
Aerial tissue - Light - ZT7	16.2198	3.92371	4.49953
Aerial tissue - Light - ZT9	19.9988	3.921	3.2615
Aerial tissue - Light - ZT11	19.3224	4.23982	4.49447
Aerial tissue - Dark - ZT1	18.7711	3.73261	3.88639
Aerial tissue - Dark - ZT3	22.3125	4.30783	5.25671
Aerial tissue - Dark - ZT5	16.9797	4.12365	7.37409
Aerial tissue - Dark - ZT7	15.2701	4.62346	5.85727
Aerial tissue - Dark - ZT9	15.6934	3.31859	5.10553
Aerial tissue - Dark - ZT11	12.3064	3.73298	4.52319
Roots	14.8216	3.69448	4.76895
Root elongation and differentiation zone	12.2707	3.34309	5.45256
Root meristematic zone	35.8672	9.23034	11.8364
Aerial roots and rhizophores	18.3383	4.21611	4.93443
Shoot tips	10.0147	2.89832	3.63859
Microphyll	11.8607	3.23091	1.37211
Strobili	21.6517	5.44613	5.4951
Shoot apical meristem - AC	6.89563	8.82655	2.37775
Shoot apical meristem - Core	2.59216	5.46648	1.22149
Shoot apical meristem - P1	12.0546	8.78917	3.34849
Stem - Top	13.9906	3.08846	4.6743
Stem - Bottom	16.0022	3.35649	4.4934
Whole plant	13.2845	2.23346	5.05946
Aerial tissue - Stress - Dark	32.3755	5.15088	5.80206
Aerial tissue - Stress - High light	44.4693	3.96817	4.90091
Aerial tissue - Stress - Cont	39.2244	3.2599	5.51514
Aerial tissue - Stress - 37C 1h	11.5308	4.4939	3.61101
Aerial tissue - Stress - 37C 3h	11.9347	4.06041	3.95776
Aerial tissue - Stress - 4C 1h	7.32155	1.39054	2.30373
Aerial tissue - Stress - 4C 3h	11.3494	1.64924	2.74705

## Sheet: Liverwort_M. polymorpha
condition	TRM6-1	TRM61-1
Archegoniophore (female)	8.39833	21.2264
Antheridiophore (male)	13.4538	25.4815
Antheridium (male)	12.5803	12.6702
Sperm	0.720362	0.578175
Sporeling	14.4738	22.7719
Thallus	9.03491	22.2118
Thallus (vegetative)	7.1243	15.575
Thallus (MpPAP1OX-1)	5.98977	10.8043
Thallus (Tak1-2)	5.33545	12.8127
Thallus (MpPAP1OX-3)	5.05685	9.96978
Thallus (MpPAP1OX-2)	5.41698	9.7388
Thallus (Tak1-3)	6.60398	11.7294
mid rib (male)	2.94578	6.0338
Gametophyte	5.72177	11.7844
Gemmaling (female, hpt2040)	8.40489	14.5468
Gemmaling (male, hpt2040)	7.69831	15.7243
Gemmaling (BC3-38)	7.87017	13.5266
Gemmaling (Tak1)	7.44946	14.7525
Gemmaling	11.8469	23.6666
Gemma cup	6.17604	13.636
gemma cup (male)	6.44855	10.6405
Aseptically grown rhizoids, thalloid, gemmae	7.23077	14.3828

## Sheet: Chlorophyta_C. reinhardtii
condition	TRM6-1	TRM61-1
Synchronized diurnal culture 1h (CC-2895)	93.996	72.1767
Synchronized diurnal culture 2h (CC-2895)	66.7895	47.4531
Synchronized diurnal culture 3h (CC-2895)	40.9478	26.7876
Synchronized diurnal culture 4h (CC-2895)	25.6675	15.6927
Synchronized diurnal culture 5h (CC-2895)	18.9049	8.28562
Synchronized diurnal culture 6h (CC-2895)	19.7804	10.5991
Synchronized diurnal culture 7h (CC-2895)	17.3789	7.60328
Synchronized diurnal culture 8h (CC-2895)	16.8838	7.144
Synchronized diurnal culture 9h (CC-2895)	21.3093	9.22399
Synchronized diurnal culture 10h (CC-2895)	39.3713	26.5819
Synchronized diurnal culture 11h (CC-2895)	38.1623	30.4729
Synchronized diurnal culture 11.5h (CC-2895)	32.5982	28.3887
Synchronized diurnal culture 12h (CC-2895)	40.3843	29.6438
Synchronized diurnal culture 12.5h (CC-2895)	24.5781	17.7763
Synchronized diurnal culture 13h (CC-2895)	33.5897	21.624
Synchronized diurnal culture 13.5h (CC-2895)	37.5136	26.419
Synchronized diurnal culture 14h (CC-2895)	44.0096	32.0095
Synchronized diurnal culture 14.5h (CC-2895)	48.4138	33.9886
Synchronized diurnal culture 15h (CC-2895)	53.0897	33.5643
Synchronized diurnal culture 16h (CC-2895)	41.9052	30.4924
Synchronized diurnal culture 17h (CC-2895)	61.9322	38.6065
Synchronized diurnal culture 18h (CC-2895)	91.8608	51.2184
Synchronized diurnal culture 19h (CC-2895)	90.1335	50.8902
Synchronized diurnal culture 20h (CC-2895)	83.9329	46.1795
Synchronized diurnal culture 21h (CC-2895)	98.7581	50.1681
Synchronized diurnal culture 22h (CC-2895)	91.9516	49.067
Synchronized diurnal culture 23h (CC-2895)	72.5757	41.2627
Synchronized diurnal culture 24h (CC-2895)	84.7049	46.136
Nitrogen deficient 0min (wt, 2173)	33.7609	15.8011
Nitrogen deficient 8min (wt, 2173)	20.098	14.5569
Nitrogen deficient 18min (wt, 2173)	5.03259	9.00569
Nitrogen deficient 45min (wt, 2173)	0.384601	2.40376
Nitrogen deficient 60min (wt, 2173)	0.669317	2.1195
Nitrogen minus 0h (sta_6)	6.51014	15.91
Nitrogen minus 0.5h (sta_6)	10.0831	13.8642
Nitrogen minus 2h (sta_6)	5.37667	5.83543
Nitrogen minus 4h (sta_6)	23.5756	15.7764
Nitrogen minus 8h (sta_6)	45.443	23.4649
Nitrogen minus 12h (sta_6)	38.5949	19.9435
Nitrogen minus 24h (sta_6)	23.5589	14.0351
Nitrogen minus 48h (sta_6)	19.9999	12.1566
Nitrogen starvation 0h (4A+, CC-4051)	46.8467	21.4257
Nitrogen starvation 0.5h (4A+, CC-4051)	9.88917	14.8683
Nitrogen starvation 10min (4A+, CC-4051)	53.3899	32.1397
Nitrogen starvation 1h (4A+, CC-4051)	2.86296	7.49989
Nitrogen starvation 2h (4A+, CC-4051)	6.16996	7.40761
Nitrogen starvation 6h (4A+, CC-4051)	32.8353	18.279
Nitrogen starvation 8h (4A+, CC-4051)	20.3725	16.0389
Nitrogen starvation 24h (4A+, CC-4051)	26.7171	14.5637
Nitrogen starvation 48h (4A+, CC-4051)	56.882	17.0237
Sulfur starvation 0h (4A+, CC-4051)	37.6479	34.2899
Sulfur starvation 0.5h (4A+, CC-4051)	33.6194	41.7276
Sulfur starvation 10min (4A+, CC-4051)	49.4459	42.3668
Sulfur starvation 1h (4A+, CC-4051)	18.2458	20.8844
Sulfur starvation 2h (4A+, CC-4051)	7.23144	10.6655
Sulfur starvation 6h (4A+, CC-4051)	15.4235	23.4426
Sulfur starvation 8h (4A+, CC-4051)	19.1358	27.2236
Sulfur starvation 24h (4A+, CC-4051)	8.187	12.8668
Sulfur starvation 48h (4A+, CC-4051)	13.3939	17.5782
Copper deficient (wt, 2173)	16.7139	9.31504
Copper sufficient (wt, 2173)	18.0215	11.8008
Iron deprivation 0h (CC-4532)	11.3669	11.9737
Iron deprivation 0.5h (CC-4532)	13.0858	9.72257
Iron deprivation 1h (CC-4532)	15.1009	14.3015
Iron deprivation 2h (CC-4532)	11.9086	10.2788
Iron deprivation 4h (CC-4532)	7.08705	5.64159
Iron deprivation 8h (CC-4532)	4.11028	3.71402
Iron deprivation 12h (CC-4532)	3.75828	3.61625
Iron deprivation 24h (CC-4532)	13.032	10.8891
Iron deprivation 48h (CC-4532)	6.98024	7.50689
Iron replete (wt, 2173)	10.5879	5.81507
Iron-deficient (wt, 2173)	12.3347	5.0978
Iron-limited (wt, 2173)	7.73352	5.27309
Zink minus (CC-4532)	4.37241	3.12383
Zink replete - early (CC-4532)	11.3689	7.64698
Zink replete - late (CC-4532)	11.0135	6.15511
Zink resupply 1.5h (CC-4532)	24.0909	17.462
Zink resupply 3h (CC-4532)	12.6179	9.16821
Zink resupply 4.5h (CC-4532)	11.4026	7.82557
Zink resupply 12h (CC-4532)	7.90621	5.9497
Zink resupply 24h (CC-4532)	12.2625	8.58431
Vitamin B12 and thiamine 0h (A31)	4.60601	4.31665
Vitamin B12 and thiamine 0h (DHC16)	2.20604	1.3947
Vitamin B12 and thiamine 12h (A31)	8.95516	6.11682
Vitamin B12 and thiamine 12h (DHC16)	4.17903	3.36456
Vitamin B12 and thiamine 48h (A31)	3.9811	3.94728
Vitamin B12 and thiamine 48h (DHC16)	8.27736	5.05544
Hydrogen peroxide 0.5h (wt, 2173)	18.4052	12.4102
Hydrogen peroxide 0h (wt, 2173)	40.1482	19.7948
Hydrogen peroxide 1h (wt, 2173)	10.8463	7.50305
Rapamycin 0h (A31)	4.60601	4.31665
Rapamycin 0h (DHC16)	2.20604	1.3947
Rapamycin 2h (A31)	5.41571	2.98633
Rapamycin 8h (A31)	8.26209	4.92902
Rapamycin 12h (A31)	8.95516	6.11682
Rapamycin 12h (DHC16)	4.17903	3.36456
Rapamycin 48h (A31)	3.9811	3.94728
Rapamycin 48h (DHC16)	8.27736	5.05544
UV-B 1h (wt, CC-125)	5.79265	4.38247
BV IXa 0.1mM (4A+, CC-4051)	24.4802	11.157
BV IXa 0.1mM (hmox1 mutant)	35.5615	14.3743
BV IXa 0mM (4A+, CC-4051)	21.9908	9.2408
BV IXa 0mM (hmox1 mutant)	30.6051	13.9176

[truncated: 4 more sheets: Glaucophyta_C. paradoxa, Angiosperm_S. lycopersicum, Angiosperm_V. vinifera, Gymnosperm_P. abies]
