# Supplementary material for: Evolutionary Dynamics of Plant TRM6/TRM61 Complexes
Source: Plants (Basel). 2025 Jun 11;14(12):1778. doi: 10.3390/plants14121778 (PMC12196605; doi:10.3390/plants14121778)
Supplement: Supplementary file 1 [file plants-14-01778-s001.zip › Supplementary Data S4.xlsx]

## Sheet: Sheet1
Supplementary Data S4. Selective footprints of Ta_TRM6s and Ta_TRM61s during the domestication and improvement process of wheat. SNP variants (5’/3’ UTR, missense, splice regions) and their allele frequencies across five wheat lineage groups were retrieved from the Wheat Genome Variation Database (WGVD).
Gene name	Gene ID	Chr	Position	Alleles	MA	MAF	Samples	Consequence type	Ae. tauschii (Aegilops tauschii, DD)	Emmer (Triticum dicoccoides, AABB)	Domesticated emmer (DE)	Landrace	Variety
Ta_TRM6_2A	TraesCS2A02G004800	2A	2481989	C/G	G	0.017	808	5_prime_UTR_variant	0	0	0	0.011	0.022
		2A	2484282	C/A	A	0.001	810	missense_variant	0	0	0	0.002	0.001
		2A	2484743	G/C	G	0.46	87	missense_variant	0	0.7	0.8	0.464	0.471
		2A	2485066	G/C	C	0.008	723	missense_variant	0	0	0	0.016	0.004
		2A	2486808	T/G	G	0.057	87	missense_variant	0	0.25	0	0	0
		2A	2486916	C/T	T	0.048	810	3_prime_UTR_variant	0	0	0.25	0.061	0.042
		2A	2486974	T/C	C	0.017	804	3_prime_UTR_variant	0	0	0	0.01	0.016
		2A	2487036	T/G	G	0.006	811	3_prime_UTR_variant	0	0	0	0	0.01
		2A	2487063	A/G	G	0.006	809	3_prime_UTR_variant	0	0	0	0	0.01
		2A	2487162	A/T	T	0.018	803	3_prime_UTR_variant	0	0	0	0.01	0.017
		2A	2487170	A/C	C	0.019	804	3_prime_UTR_variant	0	0	0	0.01	0.018
		2A	2487179	G/A	A	0.002	811	3_prime_UTR_variant	0	0	0	0.007	0
		2A	2487180	C/T	T	0.002	811	splice_region_variant	0	0	0	0.007	0
Ta_TRM6_2D	TraesCS2D02G004000	2D	2472328	G/C	C	0.053	66	splice_region_variant	0	0	0	0.034	0.078
		2D	2472392	G/A	A	0.001	807	missense_variant	0	0	0	0	0.002
		2D	2472535	G/T	T	0.002	807	missense_variant	0	0	0	0.005	0
		2D	2472639	C/A	A	0.001	807	splice_region_variant	0	0	0	0	0
		2D	2474782	C/T	T	0.002	802	missense_variant	0	0	0	0.002	0.003
Ta_TRM6_3A	TraesCS3A02G024400	3A	13150885	T/C	C	0.106	85	3_prime_UTR_variant	0	0.025	0.125	0.054	0.197
		3A	13151068	T/C	C	0.163	86	3_prime_UTR_variant	0	0.026	0.6	0.052	0.273
		3A	13151078	G/A	A	0.037	881	3_prime_UTR_variant	0	0.3	0.333	0.038	0.014
		3A	13151087	G/A	A	0.165	85	3_prime_UTR_variant	0	0.05	0.6	0.054	0.266
		3A	13155294	A/G	G	0.005	802	splice_region_variant	0	0	0.125	0.002	0.007
		3A	13155425	C/G	G	0.125	84	missense_variant	0	0	0.6	0.036	0.197
Ta_TRM6_3B	TraesCS3B02G020400	3B	8733408	A/C	C	0.006	806	missense_variant	0	0	0	0.002	0.006
		3B	8733622	A/G	G	0.01	800	missense_variant	0	0	0	0.004	0.016
		3B	8733867	G/T	T	0.018	844	missense_variant	0	0.038	0.25	0.005	0.013
		3B	8733877	G/A	A	0.009	800	missense_variant	0	0	0	0.005	0.012
		3B	8733978	A/G	A	0.067	805	splice_region_variant	0	0	1	0.92	0.948
		3B	8734074	A/G	G	0.143	56	splice_region_variant	0	0.036	0.25	0	0
		3B	8734081	G/A	A	0.123	57	missense_variant	0	0.034	0.214	0	0
		3B	8734957	T/C	C	0.037	863	splice_region_variant	0	0	0.097	0.047	0.034
		3B	8735641	A/G	G	0.08	50	missense_variant	0	0.154	0	0	0
		3B	8736100	G/A	A	0.001	811	missense_variant	0	0	0	0	0.002
		3B	8736183	A/G	G	0.064	55	missense_variant	0	0.081	0.042	0	0
		3B	8736235	A/T	T	0.018	56	missense_variant	0	0.032	0	0	0
		3B	8736253	C/T	T	0.033	795	missense_variant	0	0	0	0.046	0.031
		3B	8736290	G/A	A	0.125	56	splice_region_variant	0	0.226	0	0	0
		3B	8736296	G/C	C	0.031	802	splice_region_variant	0	0	0	0.044	0.029
		3B	8736398	G/A	A	0.079	57	missense_variant	0	0.109	0.04	0	0
		3B	8736444	T/G	G	0.069	58	missense_variant	0	0.125	0	0	0
		3B	8736675	A/G	G	0.036	810	splice_region_variant	0	0	0	0.051	0.032
		3B	8736943	C/T	T	0.039	810	missense_variant	0	0	0	0.056	0.034
		3B	8736982	G/T	T	0.054	56	missense_variant	0	0	0.12	0	0
		3B	8737477	G/A	G	0.083	808	missense_variant	0	0	0.75	0.898	0.94
		3B	8737547	T/C	C	0.237	59	3_prime_UTR_variant	0	0.161	0.031	0	0
		3B	8737550	C/T	T	0.067	52	3_prime_UTR_variant	0	0.074	0.06	0	0
		3B	8737659	A/G	G	0.098	51	3_prime_UTR_variant	0	0.107	0.087	0	0
		3B	8737674	C/T	T	0.038	52	3_prime_UTR_variant	0	0.071	0	0	0
Ta_TRM6_3D	TraesCS3D02G021800	3D	7130136	C/T	T	0.024	804	splice_donor_variant	0	0	0	0.037	0.021
		3D	7130530	G/C	C	0.029	806	missense_variant	0	0	0	0.051	0.017
		3D	7131895	G/A	A	0.024	805	missense_variant	0	0	0	0.039	0.017
		3D	7131953	G/T	T	0.002	807	missense_variant	0	0	0	0.003	0.001
		3D	7131980	G/T	T	0.002	807	missense_variant	0	0	0	0.002	0.003
		3D	7133231	G/C	C	0.011	806	splice_region_variant	0	0	0	0.012	0.013
		3D	7133377	G/T	T	0.001	807	missense_variant	0	0	0	0	0.002
		3D	7133880	C/T	T	0.015	806	missense_variant	0	0	0	0.019	0.014
		3D	7133943	C/T	T	0.001	807	splice_region_variant	0	0	0	0	0.002
Ta_TRM61_2A	TraesCS2A02G273600	2A	447992958	G/C	C	0.001	811	5_prime_UTR_variant	0	0	0	0	0.002
		2A	447994626	A/T	T	0.054	56	missense_variant	0	0.111	0	0	0
		2A	447994676	C/G	G	0.002	811	missense_variant	0	0	0	0	0.003
		2A	447994845	C/A	A	0.002	811	missense_variant	0	0	0	0	0.003
		2A	447994863	T/A	A	0.155	87	splice_region_variant	0	0.675	0	0	0
Ta_TRM61_2B	TraesCS2B02G291400	2B	405227937	G/A	A	0.159	85	5_prime_UTR_variant	0	0.132	0.9	0	0.203
		2B	405227938	G/C	C	0.004	897	5_prime_UTR_variant	0	0	0.278	0	0.002
		2B	405228312	T/G	G	0.289	83	missense_variant	0	0.725	1	0	0.177
		2B	405229749	C/T	T	0.002	811	missense_variant	0	0	0	0.002	0
		2B	405229801	G/C	C	0.016	809	missense_variant	0	0	0	0.002	0.026
		2B	405229931	G/T	T	0.001	811	missense_variant	0	0	0	0	0
		2B	405231207	A/G	G	0.016	810	3_prime_UTR_variant	0	0	0	0	0.026
		2B	405231244	A/C	C	0.015	810	3_prime_UTR_variant	0	0	0	0	0.024
		2B	405231261	C/T	T	0.015	810	3_prime_UTR_variant	0	0	0	0	0.024
		2B	405231430	C/G	G	0.235	81	3_prime_UTR_variant	0	0.536	0.8	0	0.227
Ta_TRM61_2D	TraesCS2D02G272600	2D	337851157	T/G	G	0.077	65	3_prime_UTR_variant	1	0	0	0	0
