# Supplementary material for: Evolutionary Dynamics of Plant TRM6/TRM61 Complexes
Source: Plants (Basel). 2025 Jun 11;14(12):1778. doi: 10.3390/plants14121778 (PMC12196605; doi:10.3390/plants14121778)
Supplement: Supplementary file 1 [file plants-14-01778-s001.zip › Supplementary Data S5.xlsx]

## Sheet: Sheet1
Supplementary Data S5. The expression levels of Ta_TRM6 and Ta_TRM61 genes in wheat abiotic stress responses. The normalized expression levels (TPM) of each gene were retrieved from the WheatOmics database (http://wheatomics.sdau.edu.cn/).
Category	Condition	Ta_TRM6_3A	Ta_TRM6_3D	Ta_TRM6_U	Ta_TRM6_2A	Ta_TRM6_3B	Ta_TRM6_2D	Ta_TRM61_2A	Ta_TRM61_2B	Ta_TRM61_2D
phosphate (Pi) starvation condition(CS)	root_0day	0.325065	0.152363	2.20927	2.05419	0.421477	2.70161	0.898551	0.598938	0.831948
phosphate (Pi) starvation condition(CS)	root_10day_-P	1.63789	0.618039	5.12031	2.84655	0.664995	4.90396	1.72137	1.37211	1.66509
phosphate (Pi) starvation condition(CS)	shoot_0day	2.00486	1.01371	5.4836	3.28179	1.35961	5.04434	2.27384	2.22287	2.44179
phosphate (Pi) starvation condition(CS)	shoot_10day_-P	0.664995	0.311328	3.11946	2.31755	0.324691	2.62505	0.937617	0.902458	0.81431
gene expression data for the 12°C and 27°C sample	12℃	0.023184	0.052428	0.041399	0.058233	0.029201	0.03806	0	0	0
gene expression data for the 12°C and 27°C sample	27℃	0.083825	0.166964	0.169755	0.184087	0.042708	0.170947	0.055671	0.15608	0.018061
wheat tissues grown at 23°C and 4°C	wheat23℃	0.428802	0.555668	0.321915	2.57048	0.911148	3.18246	1.50571	1.44944	1.37169
wheat tissues grown at 23°C and 4°C	wheat4℃	0.251923	0.462995	0.318585	1.65583	0.809232	2.3839	0.699601	1.24577	0.783959
drought and heat stress	control	0.456551	0.370303	0.228747	1.69225	0.360394	2.06241	0.687186	0.615234	0.610965
drought and heat stress	drought_1h	0.379269	0.333875	0.267546	1.34339	0.282494	2.01594	0.600281	0.585713	0.53193
drought and heat stress	drought_6h	0.309451	0.765818	0.323962	1.80795	0.399384	2.51646	0.745282	0.569147	0.779518
drought and heat stress	heat_1h	0.222033	0.196238	0.113771	0.509068	0.148913	0.9115	0.313888	0.211228	0.293358
drought and heat stress	heat_6h	0.233121	0.868739	0.246492	0.987721	0.591789	1.75289	0.495622	0.722229	0.534829
drought and heat stress	drough&theat_1h	0.11464	0.127903	0.103446	0.422944	0.112822	0.477059	0.177189	0.10811	0.123273
drought and heat stress	drought&heat_6h	0.220781	0.514593	0.248897	0.675851	0.278312	1.28382	0.413999	0.621063	0.279494
stress treatment (drought, heat, and drought + heat) leaf, root and grain tissues	Atay85_Control_Root	1.17544	0.52846	0.694188	2.34426	1.66813	3.30788	1.94036	1.12495	1.44333
stress treatment (drought, heat, and drought + heat) leaf, root and grain tissues	Atay85_Drought_Root	1.26835	0.317914	0.674629	2.88932	1.27418	3.30021	1.70412	1.19515	0.755632
stress treatment (drought, heat, and drought + heat) leaf, root and grain tissues	Atay85_Heat_Root	1.64818	0.6138	0.549852	3.03138	2.65857	4.82565	2.27978	1.05727	1.34504
stress treatment (drought, heat, and drought + heat) leaf, root and grain tissues	Atay85_DroughtHeat_Root	1.77277	0.247859	0.648669	3.22952	1.52529	3.47657	1.77517	0.595475	0.962113
stress treatment (drought, heat, and drought + heat) leaf, root and grain tissues	Atay85_Control_Leaf	0.276332	0.034693	0.694033	0.636335	0.203743	0.902116	0.600377	0.524029	0.436748
stress treatment (drought, heat, and drought + heat) leaf, root and grain tissues	Atay85_Drought_Leaf	0.159602	0.033304	0.396691	0.305343	0.169081	0.62439	0.249188	0.341191	0.22297
stress treatment (drought, heat, and drought + heat) leaf, root and grain tissues	Atay85_Heat_Leaf	0.395927	0.10941	0.217043	0.78272	0.520165	1.48914	0.814495	0.641793	0.257065
stress treatment (drought, heat, and drought + heat) leaf, root and grain tissues	Atay85_DroughtHeat_Leaf	1.74889	0.866744	0.671494	3.72654	2.49512	5.76469	1.28663	1.43898	1.49882
stress treatment (drought, heat, and drought + heat) leaf, root and grain tissues	Atay85_Control_Grain	1.92523	0.269823	3.21216	2.70016	1.14797	3.17962	1.1498	1.48492	1.139
stress treatment (drought, heat, and drought + heat) leaf, root and grain tissues	Atay85_Drought_Grain	1.57125	0.530888	3.62552	2.66762	1.04086	3.94274	2.30496	1.39439	1.60838
stress treatment (drought, heat, and drought + heat) leaf, root and grain tissues	Atay85_Heat_Grain	0.142982	0.145684	0.101262	1.15495	0.319594	1.163	0.70385	0.475447	0.591319
stress treatment (drought, heat, and drought + heat) leaf, root and grain tissues	Atay85_DroughtHeat_Grain	0.871251	0.497586	0.312649	2.26936	1.32461	3.13724	2.10287	1.12549	1.44316
stress treatment (drought, heat, and drought + heat) leaf, root and grain tissues	Zubkov_Control_Root	0.988992	0.147925	1.91142	1.78446	0.948261	2.44414	1.07833	0.939262	0.738343
stress treatment (drought, heat, and drought + heat) leaf, root and grain tissues	Zubkov_Drought_Root	0.99683	0.103091	3.68566	2.39755	1.25735	3.58859	1.6027	1.50623	1.28108
stress treatment (drought, heat, and drought + heat) leaf, root and grain tissues	Zubkov_Heat_Root	1.60457	0.653272	3.25064	2.47591	1.1498	3.76182	2.48279	1.28244	1.17269
stress treatment (drought, heat, and drought + heat) leaf, root and grain tissues	Zubkov_DroughtHeat_Root	1.96034	0.598648	3.63667	2.66082	1.06461	3.64022	1.55976	0.998634	0.84536
stress treatment (drought, heat, and drought + heat) leaf, root and grain tissues	Zubkov_Control_Leaf	0.383139	0.065767	0.83197	0.623096	0.203441	0.991623	0.445425	0.618809	0.582467
stress treatment (drought, heat, and drought + heat) leaf, root and grain tissues	Zubkov_Drought_Leaf	0.484726	0.110533	1.17242	1.06012	0.415759	1.39468	0.595679	0.568707	0.767161
stress treatment (drought, heat, and drought + heat) leaf, root and grain tissues	Zubkov_Heat_Leaf	0.422829	0.191655	1.7248	1.09555	0.314518	1.39667	1.0219	0.665425	0.717719
stress treatment (drought, heat, and drought + heat) leaf, root and grain tissues	Zubkov_DroughtHeat_Leaf	0.195243	0.071159	0.574601	0.478736	0.242872	0.521117	0.361946	0.328973	0.222682
stress treatment (drought, heat, and drought + heat) leaf, root and grain tissues	Zubkov_Control_Grain	0.707855	0.037733	1.39874	1.30615	0.3597	1.45923	0.883708	0.709924	0.659308
stress treatment (drought, heat, and drought + heat) leaf, root and grain tissues	Zubkov_Drought_Grain	0.471483	0.150021	1.10668	0.523197	0.205625	0.91917	0.797267	0.338609	0.358247
stress treatment (drought, heat, and drought + heat) leaf, root and grain tissues	Zubkov_Heat_Grain	0.271336	0.109802	0.702417	0.669497	0.325747	0.907592	0.496579	0.582632	0.452118
stress treatment (drought, heat, and drought + heat) leaf, root and grain tissues	Zubkov_DroughtHeat_Grain	0.326217	0.102265	0.789997	1.06431	0.280308	1.12066	0.717641	0.311682	0.437037
tolerant and susceptible wheat cultivar under heat stress	HD2985_control	0.025177	0	0.175284	2.25875	0.147036	2.85041	0.94498	1.29468	0.353445
tolerant and susceptible wheat cultivar under heat stress	HD2985_stress	0	0	0.226651	1.49008	0	1.66518	0.502083	1.05247	0.294872
tolerant and susceptible wheat cultivar under heat stress	HD232control	0.183628	0.21997	0.701983	1.93154	0.615269	3.36794	3.04794	1.49242	1.62948
tolerant and susceptible wheat cultivar under heat stress	HD232stress	0.170377	0.107206	0.049905	0.575941	0.52022	0.768543	0.578951	1.15976	0.489588
Unveiling multidimensional regulations of heat stress-responsive transcriptomes	grain_heat_at_0m	0.120626	0.141812	0.988758	0.556103	0.103856	1.06101	1.16095	0.712397	0.944611
Unveiling multidimensional regulations of heat stress-responsive transcriptomes	grain_heat_at_5m	0.313632	0.182913	1.2558	0.668313	0.182735	1.25533	1.31387	1.52467	1.12186
Unveiling multidimensional regulations of heat stress-responsive transcriptomes	grain_heat_at_10m	0.245937	0.25668	1.12747	0.505881	0.078918	0.924132	1.05095	0.869283	1.1326
Unveiling multidimensional regulations of heat stress-responsive transcriptomes	grain_heat_at_30m	0.089822	0.135469	1.0142	0.487493	0.073508	0.90195	1.07272	0.948753	0.962421
Unveiling multidimensional regulations of heat stress-responsive transcriptomes	grain_heat_at_1h	0.124747	0.165513	0.924856	0.589302	0.044743	1.14485	0.653658	0.410425	0.713622
Unveiling multidimensional regulations of heat stress-responsive transcriptomes	grain_heat_at_4h	0.316345	0.36295	1.28997	0.831281	0.247416	1.64997	0.9853	0.688448	0.983262
Unveiling multidimensional regulations of heat stress-responsive transcriptomes	Leaf_heat_at_0m	0.311001	1.07176	1.46627	1.51276	0.138775	1.85096	1.01803	0.635084	1.21489
Unveiling multidimensional regulations of heat stress-responsive transcriptomes	Leaf_heat_at_5m	0.698463	0.858468	1.8377	1.8729	0.250381	2.62035	0.897383	0.920156	0.943804
Unveiling multidimensional regulations of heat stress-responsive transcriptomes	Leaf_heat_at_10m	0.457137	0.646627	1.69435	1.72832	0.228113	1.72698	0.677838	0.573265	0.865311
Unveiling multidimensional regulations of heat stress-responsive transcriptomes	Leaf_heat_at_30m	0.313566	0.65052	1.47677	0.78018	0.14016	1.13489	0.485936	0.228114	0.219255
Unveiling multidimensional regulations of heat stress-responsive transcriptomes	Leaf_heat_at_1h	0.554464	1.0023	1.74353	1.37893	0.181895	1.58867	0.786733	0.49308	0.57243
Unveiling multidimensional regulations of heat stress-responsive transcriptomes	Leaf_heat_at_4h	1.33569	1.96515	3.7541	2.51195	0.754637	3.91945	1.06276	1.16828	1.32554
transcriptome response of two wheat cultivers to salt stress	CS_CK_6h	2.25116	1.49878	4.83437	2.71756	0.969474	4.21981	2.89242	2.4541	2.02677
transcriptome response of two wheat cultivers to salt stress	CS_Na_6h	2.28607	1.67501	4.40926	3.05419	1.02075	3.93838	2.5434	1.5478	2.29214
transcriptome response of two wheat cultivers to salt stress	QM_CK_6h	2.37294	2.54091	0.776525	3.66185	0.932073	5.98741	2.57638	2.65627	2.2558
transcriptome response of two wheat cultivers to salt stress	QM_Na_6h	1.85919	1.64805	1.17125	4.19425	0.789526	5.50497	1.93788	1.68776	1.44127
transcriptome response of two wheat cultivers to salt stress	CS_CK_12h	1.20915	0.83358	2.38529	1.83401	0.670131	2.46846	2.27197	2.08603	1.12809
transcriptome response of two wheat cultivers to salt stress	CS_Na_12h	1.85779	1.74416	4.61034	2.34729	1.29075	2.98885	2.23877	2.0376	1.94249
transcriptome response of two wheat cultivers to salt stress	QM_CK_12h	2.14006	2.01568	0.725481	2.7049	0.817213	4.34833	2.44835	2.79707	1.69888
transcriptome response of two wheat cultivers to salt stress	QM_Na_12h	1.80999	1.04547	0.761379	3.15522	0.843793	4.41164	1.94288	1.90691	1.45792
transcriptome response of two wheat cultivers to salt stress	CS_CK_24h	1.98574	1.55906	4.08311	2.60909	1.09249	2.95103	3.43042	2.19754	2.36827
transcriptome response of two wheat cultivers to salt stress	CS_Na_24h	0.930715	0.909317	3.52528	2.65673	0.956264	2.57786	1.47171	1.36046	1.20176
transcriptome response of two wheat cultivers to salt stress	QM_CK_24h	2.10214	1.75618	0.813014	3.93726	0.60129	4.95231	3.75561	2.69112	2.30084
transcriptome response of two wheat cultivers to salt stress	QM_Na_24h	1.07593	1.35113	0.791018	4.17494	0.933954	3.83991	1.42947	1.84937	1.05464
transcriptome response of two wheat cultivers to salt stress	CS_CK_6h_2	1.11017	0.850511	2.71864	1.81581	0.554608	2.51967	1.43792	1.07548	1.02045
transcriptome response of two wheat cultivers to salt stress	CS_Na_48h	0.20155	0.899201	4.25175	4.07774	0.76893	4.12664	2.17869	1.63565	0.87514
transcriptome response of two wheat cultivers to salt stress	QM_CK_48h	1.42593	1.13234	0.737146	3.21287	0.462676	3.86596	1.57268	2.62904	1.63316
transcriptome response of two wheat cultivers to salt stress	QM_Na_48h	1.14917	1.01712	0.732295	4.63592	0.835511	4.8525	1.70867	1.80759	1.4006
The root transcriptome profiling of the salt stress response	Root CK	1.83893	1.8335	0.565592	2.87584	0.825507	4.53268	2.22815	2.52966	2.50564
The root transcriptome profiling of the salt stress response	Root Salt	1.85298	2.0796	0.486328	3.58952	0.831781	4.92352	2.08149	2.43844	2.15896
PEG(6000)	PEG6000_0h_Giza168	1.42699	1.62092	3.40526	1.9465	1.03927	3.11475	0.853202	0.730457	0.815267
PEG(6000)	PEG600_02h_Giza168	0.280131	0.292528	0.430806	2.6477	0.703699	3.73426	0.798511	0.735811	0.659741
PEG(6000)	PEG6000_12h_Giza168	0.433405	0.508082	2.04339	0.892556	0.312566	1.45392	0.429163	0.320306	0.358876
PEG(6000)	PEG6000_0h_Gemmiza10	0.174326	0.143177	0.279304	1.64569	0.385087	2.00295	0.416442	0.424099	0.435671
PEG(6000)	PEG6000_2h_Gemmiza10	0.469295	1.22804	1.58357	0.91492	0.576601	1.74446	0.494832	0.408694	0.36213
PEG(6000)	PEG6000_12h_Gemmiza10	0.240318	0.1384	0.401131	2.42561	0.503526	4.13618	0.789673	0.712082	0.668818
Nitrogen treatment	CS_CT	1.29664	1.55707	4.05344	3.1061	1.02641	3.63964	1.87257	1.3767	1.95754
Nitrogen treatment	CS_NS1h	1.40401	1.49657	3.06515	2.83821	0.838929	3.33719	1.76371	1.64283	1.55602
Nitrogen treatment	NR1h	0.655782	0.794036	2.0526	1.31335	0.29682	2.31994	0.935852	0.768797	0.697016
Nitrogen treatment	NR24h	0.766819	1.12143	3.27894	2.18768	0.527109	2.85324	1.30693	0.93517	1.25387
