# Supplementary material for: Evolutionary Dynamics of Plant TRM6/TRM61 Complexes
Source: Plants (Basel). 2025 Jun 11;14(12):1778. doi: 10.3390/plants14121778 (PMC12196605; doi:10.3390/plants14121778)
Supplement: Supplementary file 1 [file plants-14-01778-s001.zip › Supplementary Data S6.xlsx]

## Sheet: Sheet1
Supplementary Data S6. The expression levels of Ta_TRM6 and Ta_TRM61 genes across diverse developmental tissues of wheat. The normalized expression levels ( TPM) for each gene were retrieved from the WheatOmics database (http://wheatomics.sdau.edu.cn/).
Category	Condition	Ta_TRM6_3A	Ta_TRM6_3D	Ta_TRM6_U	Ta_TRM6_2A	Ta_TRM6_3B	Ta_TRM6_2D	Ta_TRM61_2A	Ta_TRM61_2B	Ta_TRM61_2D
BCS cv-1 Development	radicle at Seedling stage	0.724076	4.35169	6.95174	4.99551	1.91964	8.59344	4.13477	2.57712	2.83676
BCS cv-1 Development	coleoptile at Seedling stage	0.277576	1.55225	6.71716	3.33879	1.00866	5.08995	2.00089	1.31352	1.3802
BCS cv-1 Development	roots at Seedling stage	0.520187	3.46575	6.2161	4.53855	2.20062	7.27398	3.71923	2.65193	2.13079
BCS cv-1 Development	stem axis at Seedling stage	0.28024	1.09092	6.04875	3.0046	0.774471	3.88581	1.40478	0.803058	0.989918
BCS cv-1 Development	shoot apical meristem at Seedling stage	1.36675	6.05595	12.561	10.0777	5.43197	13.4458	7.59986	6.38611	5.51837
BCS cv-1 Development	first leaf sheath at Seedling stage	0.282209	1.18865	4.87447	2.75073	1.06851	4.09887	1.47037	0.945975	1.02641
BCS cv-1 Development	first leaf blade at Seedling stage	0.290834	1.07468	4.50214	2.22239	0.684842	2.76555	1.13187	0.968169	0.590789
BCS cv-1 Development	roots at three leaf stage	0.773462	3.84704	9.19057	6.33821	3.55491	8.55943	4.69564	3.71686	3.40896
BCS cv-1 Development	axillary roots at three leaf stage	0.566446	3.03238	7.5599	4.87889	2.42284	7.61234	2.9856	2.37561	2.73881
BCS cv-1 Development	root apical meristem at three leaf stage	0.584307	3.83398	7.97755	4.61434	3.09401	9.32039	4.46543	3.45972	3.82518
BCS cv-1 Development	third leaf sheath at three leaf stage	1.03266	4.46044	11.8144	7.94554	3.62649	10.4565	5.70905	4.68424	4.00997
BCS cv-1 Development	third leaf blade at three leaf stage	0.151637	0.431806	2.07696	1.59932	0.347087	2.26869	0.695212	0.448731	0.604631
BCS cv-1 Development	fifth leaf sheath at fifth leaf stage	0.981668	4.15219	11.4858	8.74491	3.52983	11.3095	5.93441	5.0458	3.96926
BCS cv-1 Development	fifth leaf blade at fifth leaf stage	0.154037	0.81144	3.29912	2.14232	0.8151	2.8311	1.16506	0.910692	0.737629
BCS cv-1 Development	roots at Tillering stage	0.600214	3.70249	7.42024	5.00374	2.92595	8.23567	4.97241	3.64271	3.51247
BCS cv-1 Development	root apical meristem at Tillering stage	0.948246	5.48734	10.4147	7.38367	3.64381	12.0475	5.8599	4.08656	4.699
BCS cv-1 Development	shoot apical meristem at Tillering stage	1.11672	3.92267	8.91263	6.63007	3.46681	10.2459	4.95448	4.61067	3.5936
BCS cv-1 Development	shoot axis at Tillering stage	1.06375	4.32059	9.75018	7.3871	3.704	11.425	5.4308	4.51578	4.18612
BCS cv-1 Development	first leaf sheath at Tillering stage	0.304736	2.48987	3.95083	3.13806	1.27678	4.47449	1.91938	1.24582	1.81806
BCS cv-1 Development	first leaf blade at Tillering stage	0.285171	1.44796	2.62722	2.0985	0.554165	2.77111	1.72823	1.75137	1.59482
BCS cv-1 Development	roots at Flag leaf stage	0.555697	2.43681	5.38898	4.65546	2.00301	6.7441	2.71496	1.79786	2.63327
BCS cv-1 Development	shoot axis at Flag leaf stage	1.26206	4.41087	10.0988	7.92998	3.60326	12.3934	5.13495	3.8769	4.46948
BCS cv-1 Development	fifth leaf sheath at Flag leaf stage	0.127332	0.310517	3.89369	2.36132	0.208257	3.72726	0.756656	0.542542	0.624504
BCS cv-1 Development	fifth leaf blade at Flag leaf stage	0.093778	0.358395	1.66244	1.58263	0.2596	2.08086	1.15564	0.954803	0.834159
BCS cv-1 Development	flag leaf blade night (-0.25h) 06:45 at Flag leaf stage	0.011126	0	0.808568	0.53373	0.047339	0.662394	0.189123	0.154625	0.103999
BCS cv-1 Development	flag leaf blade night (+0.25h) 07:15 at Flag leaf stage	0.045789	0	1.32237	0.483653	0.009012	0.940799	0.093435	0.173962	0.080737
BCS cv-1 Development	fifth leaf blade night (-0.25h) 21:45 at Flag leaf stage	0.088729	0.421961	2.35273	2.16599	0.34139	2.89776	0.846561	0.91756	0.699235
BCS cv-1 Development	fifth leaf blade night (+0.25h) 22:15 at Flag leaf stage	0.086849	0.247477	2.32786	1.61879	0.207423	2.24834	0.823078	0.586442	0.416542
BCS cv-1 Development	flag leaf blade at Flag leaf stage	0.087826	0.226685	1.63806	1.62232	0.065657	1.52481	0.615427	0.496982	0.276662
BCS cv-1 Development	flag leaf sheath at Full boot	0.074112	0.342426	2.08864	2.01775	0.196911	2.76964	0.989089	1.09213	1.09494
BCS cv-1 Development	flag leaf blade at Full boot	0.118697	0.389699	2.33359	2.71177	0.192685	2.75249	1.19223	0.958204	1.21995
BCS cv-1 Development	leaf ligule at Full boot	0.172945	0.561252	3.54173	3.14536	0.502953	4.50831	1.52792	1.28038	1.84984
BCS cv-1 Development	shoot axis at Full boot	0.760766	3.45147	7.43282	5.53984	2.68986	9.30629	4.01398	3.35859	3.51111
BCS cv-1 Development	spike at Full boot	0.420003	1.74583	6.3004	5.24088	1.22211	7.02732	3.84148	3.15965	2.52826
BCS cv-1 Development	fifth leaf blade at Ear emergence	0.257554	1.24545	3.77881	3.14654	0.747609	4.24822	1.86131	1.78411	2.17207
BCS cv-1 Development	flag leaf sheath at Ear emergence	0.304384	1.20553	4.8225	4.22579	1.15651	5.84089	2.65242	2.05848	3.03468
BCS cv-1 Development	flag leaf blade at Ear emergence	0.315191	0.88866	4.31388	3.64396	0.612999	4.47462	1.98814	1.43382	2.14566
BCS cv-1 Development	Internode sec at Ear emergence	0.368115	1.15863	5.15211	3.88322	1.11669	5.88699	1.98015	1.387	1.90335
BCS cv-1 Development	glumes at Ear emergence	0.203823	0.494322	3.7696	3.88355	0.337382	5.26532	1.73554	1.62897	1.8292
BCS cv-1 Development	lemma at Ear emergence	0.091701	0.436482	3.46968	3.65016	0.437092	4.85765	1.25387	1.48305	1.2156
BCS cv-1 Development	peduncle at Ear emergence	0.162693	0.456628	4.12922	2.45732	0.221502	4.4112	0.829525	0.502819	0.443362
BCS cv-1 Development	awns at Ear emergence	0.231747	0.874153	3.59174	3.66383	0.420216	4.35955	1.44541	1.42868	1.81588
BCS cv-1 Development	roots at 30% spike	0.49665	2.28806	5.36359	4.11621	1.96441	6.04835	2.85922	2.04199	2.37424
BCS cv-1 Development	Internode sec at 30% spike	0.314039	1.65266	4.24509	4.69995	1.00026	5.88074	1.78737	1.23235	2.02784
BCS cv-1 Development	flag leaf sheath at 30% spike	0.242094	0.368083	2.28632	2.2667	0.281333	3.09943	0.939252	1.17526	1.29835
BCS cv-1 Development	flag leaf blade at 30% spike	0.242993	0.538912	3.24629	3.18097	0.401179	3.45412	1.5917	1.81878	1.50142
BCS cv-1 Development	peduncle at 30% spike	0.110889	0.292497	4.7539	2.60877	0.154676	4.32561	0.651646	0.669724	0.302177
BCS cv-1 Development	spike at 30% spike	0.368616	1.14205	3.86438	3.33149	0.632553	4.67241	2.39933	1.99276	1.69021
BCS cv-1 Development	spikelets at 30% spike	0.15959	1.03866	3.88044	3.64822	0.645598	4.37599	2.92769	1.86461	2.04777
BCS cv-1 Development	flag leaf blade night (-0.25h) 06:45 at anthesis	0.240639	0.611418	3.31356	2.40889	0.490109	3.60632	0.802511	0.47755	0.614155
BCS cv-1 Development	fifth leaf blade night (-0.25h) 21:45 at anthesis	0.289032	1.5642	5.27967	3.9444	1.56521	5.44695	1.5472	1.54288	1.64551
BCS cv-1 Development	stigma & ovary at anthesis	0.327663	1.9685	5.40353	4.98311	1.46091	6.96325	6.08627	4.29874	3.94027
BCS cv-1 Development	anther at anthesis	0.052677	0.170404	0.699276	0.634327	0.339218	0.753713	0.445381	0.254073	0.348935
BCS cv-1 Development	fifth leaf blade (senescence) at milk grain stage	0.329221	1.60285	4.30766	3.73744	1.06395	5.12033	1.81386	1.63286	2.01729
BCS cv-1 Development	flag leaf sheath at milk grain stage	0.487171	1.65685	5.80297	5.17909	1.9904	6.89524	2.42736	1.98374	2.49264
BCS cv-1 Development	flag leaf blade at milk grain stage	0.298237	1.30675	4.32199	3.30002	1.43997	5.28387	2.42773	1.56493	1.85211
BCS cv-1 Development	Internode sec at milk grain stage	0.413781	2.60336	6.23364	6.43894	1.9755	6.9208	2.08391	2.25339	1.99156
BCS cv-1 Development	shoot axis at milk grain stage	0.86328	2.45457	7.00361	5.96426	2.72713	7.40037	2.42771	1.72294	2.72568
BCS cv-1 Development	glumes at milk grain stage	0.235092	0.924937	3.31144	3.41143	0.586202	4.00554	1.24218	1.30537	1.64887
BCS cv-1 Development	peduncle at milk grain stage	0.510643	2.36629	7.42664	6.00379	1.51832	7.62722	1.96618	1.84119	2.67654
BCS cv-1 Development	lemma at milk grain stage	0.390082	1.87908	4.94925	4.60064	1.39825	5.49329	2.05892	2.3094	1.84636
BCS cv-1 Development	awns at milk grain stage	0.278549	1.39515	4.45235	4.60476	0.594342	5.24328	1.95139	1.66486	1.7391
BCS cv-1 Development	grain at milk grain stage	0.184169	1.53751	3.10512	2.2768	0.77807	3.77984	3.58444	2.49532	2.39162
BCS cv-1 Development	flag leaf blade (senescence) at Dough	0.452849	2.19794	5.33372	4.24776	1.25518	5.37213	1.9407	1.85808	2.01706
BCS cv-1 Development	embryo proper at Dough	0.931235	4.80528	11.4724	9.24629	4.69874	18.6468	2.57619	2.68445	6.77355
BCS cv-1 Development	endosperm at Dough	0.134671	0.704587	1.86497	2.20156	0.863367	3.11145	0.765483	0.673246	1.44761
BCS cv-1 Development	grain at Soft dough	0.109168	0.811628	1.88748	1.43956	0.472115	2.36026	0.982915	0.938431	1.24291
BCS cv-1 Development	grain at Hard dough	0.342327	2.61579	5.16436	4.18831	1.90831	8.30693	1.05368	1.27049	2.66789
BCS cv-1 Development	flag leaf blade (senescence) at Ripening	0.278885	3.7184	4.70053	4.06398	1.4833	4.9938	1.97166	1.77656	1.57251
BCS cv-1 Development	grain at Ripening	0.111135	4.34545	9.95139	8.42256	2.0277	17.4762	2.05669	1.8953	4.54877
Chinese spring Development (pair)	root_Z10	3.39395	2.9348	6.3006	4.366	2.68056	5.68339	4.36994	3.45949	3.88489
Chinese spring Development (pair)	root_Z13	1.96808	1.8645	5.00243	3.14431	1.48785	5.35604	3.77478	3.17783	2.94911
Chinese spring Development (pair)	root_Z39	2.02864	2.11545	5.55304	3.6451	1.7942	4.57546	4.17185	3.47186	2.97076
Chinese spring Development (pair)	stem_Z30	3.25848	3.30506	8.0074	5.17909	2.68091	7.03036	8.06479	6.18794	4.6874
Chinese spring Development (pair)	stem_Z32	1.19757	1.09643	3.51715	3.22587	1.00182	3.98714	2.94776	1.86961	2.41297
Chinese spring Development (pair)	stem_Z65	0.466903	0.330818	2.52674	1.9202	0.317157	2.28913	1.67313	1.01736	1.7024
Chinese spring Development (pair)	leaf_Z10	1.64189	1.1854	5.45379	2.58765	0.896088	2.97182	2.05816	1.6743	1.42163
Chinese spring Development (pair)	leaf_Z23	1.30068	1.31172	4.36221	3.07394	0.782858	3.74153	1.85892	1.59038	0.97087
Chinese spring Development (pair)	leaf_Z71	0.355382	0.420968	1.90759	1.64829	0.246776	2.15237	1.29137	0.87373	0.766835
Chinese spring Development (pair)	spike_Z32	1.84032	1.64393	6.17679	5.17321	1.40628	6.55664	6.59899	4.9	4.65908
Chinese spring Development (pair)	spike_Z39	0.400614	0.308495	3.62116	2.59344	0.30586	3.42799	3.17166	2.16877	2.34196
Chinese spring Development (pair)	spike_Z65	0.749026	0.848005	3.33126	3.84548	0.615593	4.84791	3.78342	3.16424	3.32997
Chinese spring Development (pair)	grain_Z71	1.01262	1.11659	4.32564	2.37093	1.08512	3.49589	3.8171	2.74748	3.27534
Chinese spring Development (pair)	grain_Z75	0.070837	0.093387	0.401124	0.179843	0.048116	0.310515	0.39173	0.299442	0.459566
Chinese spring Development (pair)	grain_Z85	3.17491	3.3609	7.08993	5.42251	1.55335	12.6065	2.36158	2.21357	5.56138
Chinese Spring Development (single)	root	2.25687	2.86148	3.901	3.49249	1.38682	3.89257	1.76974	1.64476	1.44275
Chinese Spring Development (single)	stem	1.3608	1.80346	3.31349	2.49397	0.948913	3.15398	1.30187	1.19206	0.91882
Chinese Spring Development (single)	leaf	0.183225	0.304721	0.965741	0.548628	0.19979	0.653214	0.167801	0.208787	0.141827
Chinese Spring Development (single)	spike	0.286795	0.341579	0.931691	0.711	0.174205	1.14226	0.544737	0.54696	0.657632
Chinese Spring Development (single)	grain	0.791344	1.05735	2.19083	1.59502	0.673108	3.10729	0.617546	0.312195	0.872548
developing wheat grain	Room10DPA	0.055494	0.087331	0.588914	0.341554	0.020947	0.424366	1.1225	0.948141	0.737522
developing wheat grain	RoomAL_20DPA	0.046168	0.014013	1.44957	1.78892	0.109997	2.23053	1.85783	1.43635	1.94507
developing wheat grain	RoomAL_20DPA_Extra	0.07007	0.164391	1.23232	1.90363	0.117461	1.90539	2.07553	1.55655	1.76815
developing wheat grain	RoomTC_20DPA	0.142483	0.33807	0.878062	0.596044	0.192408	0.933033	1.07901	1.35538	1.41497
developing wheat grain	RoomSE_20DPA	0.009416	0	0.116721	0.100434	0.022065	0.268015	0.414217	0.134971	0.182826
developing wheat grain	RoomREF_20DPA	0.037042	0.13627	0.381324	0.254611	0.043493	0.488992	0.560711	0.415168	0.320737
developing wheat grain	RoomAL.SE_30DPA	0.15333	0.758671	1.48951	1.39711	0.313734	2.31109	0.876781	0.878694	1.57341
developing wheat grain	RoomSE_30DPA	0.21222	0.32913	0.346299	0.477348	0.100533	0.961942	0.280421	0.329344	0.450398
developing wheat grain	Room10DPA	0.18045	0.184383	1.53737	0.454165	0.089503	1.19492	1.72697	1.75707	1.46326
developing wheat grain	RoomAL_20DPA	0.023283	0.03278	0.794827	1.39232	0.022697	1.64014	1.89565	1.70546	1.92522
developing wheat grain	RoomTC_20DPA	0.019061	0.053419	0.368556	0.347405	0	0.472658	0.509536	0.668698	0.772855
developing wheat grain	RoomSE_20DPA	0.010644	0	0.139349	0.121582	0	0.199506	0.295685	0.203589	0.121987
developing wheat grain	RoomREF_20DPA	0.017653	0.108639	0.783146	0.61421	0.133302	0.95989	0.281661	0.404039	0.606354
developing wheat grain	RoomAL.SE_30DPA	0.057518	0.026298	0.274336	0.28615	0	0.519934	0.489853	0.382457	0.31147
developing wheat grain	RoomSE_30DPA	0.027778	0.069884	0.245118	0.234929	0.018745	0.520169	0.297102	0.295851	0.187346
Expression of embryo and endosperm in developing grain	embryo14dpa	3.03717	1.95585	0.83939	5.29917	1.0504	8.83134	2.38166	2.56219	4.44246
Expression of embryo and endosperm in developing grain	endosperm14dpa	0.375046	0.463118	0.203902	1.21491	0.183039	2.42	1.06772	1.07683	1.14294
Expression of embryo and endosperm in developing grain	embryo25dpa	3.99492	2.86492	0.764621	5.85668	1.47719	13.2333	2.0158	1.85787	4.10558
Expression of embryo and endosperm in developing grain	endosperm25dpa	0.314952	0.860168	0.183334	0.952131	0.141754	2.07879	0.598736	0.430275	0.491866
Tissue layers from developing wheat grain at 12 days post-anthesis	endosperm_12DPA	0.029577	0.046577	0.033472	0.246105	0.140317	0.653369	0.665414	0.862351	0.216472
Tissue layers from developing wheat grain at 12 days post-anthesis	inner_pericarp_12DPA	0.098331	0.044946	0.153779	0.5258	0	0.983525	1.72752	0.838765	1.11428
Tissue layers from developing wheat grain at 12 days post-anthesis	outer_pericarp_12DPA	0.444284	0.223564	0.477326	1.75978	0.323356	2.40347	1.34889	1.06647	1.36583
meiosis data (CS)	latent_lepto	1.78303	2.24308	6.01419	3.54553	1.80131	5.46367	5.73931	4.38063	5.66167
meiosis data (CS)	diplo_dia	1.85432	1.74559	5.56221	4.14623	1.44595	5.50134	5.405	4.40085	4.92748
meiosis data (CS)	zygo_pachy	1.48005	1.63592	5.49374	3.69212	1.4657	4.90743	4.92498	3.91308	4.30679
meiosis data (CS)	metaphaseI	1.65711	2.21617	5.63165	3.12243	1.59824	5.38947	5.08048	4.34823	5.48016
three stages from wheat microspore embryogenesis induction	microspore embryogenesis S1	0.414239	0.591937	0.849679	5.39045	0.306679	7.62801	3.17362	1.78183	2.38894
three stages from wheat microspore embryogenesis induction	microspore embryogenesis S2	0.389252	0.928997	0.8093	4.28848	0.383663	6.07122	3.50296	1.83313	1.89521
three stages from wheat microspore embryogenesis induction	microspore embryogenesis S3	0.447746	1.58648	0.760719	4.39518	0.495301	6.27246	3.88316	3.50235	2.87256
Early Wheat Spike Development	KNI	1.52067	7.68897	2.92381	12.7299	3.74004	14.9435	10.4359	9.39002	8.79466
Early Wheat Spike Development	KNII	1.41718	6.77889	2.53589	12.2298	3.21733	14.7605	9.48934	7.99429	8.0044
Early Wheat Spike Development	KNIII	1.08916	6.65451	2.6791	11.0491	3.38915	15.6032	10.3099	8.7141	8.11063
Early Wheat Spike Development	KNIV	1.14423	5.67143	2.30487	9.42408	2.79938	12.4338	8.51305	9.44903	8.44202
Early Wheat Spike Development	KNV	1.14018	4.0861	2.48379	10.8404	2.489	13.464	10.2648	8.47225	8.02367
Early Wheat Spike Development	KNVI	1.57771	5.80454	2.33784	10.494	3.07133	13.3218	8.39277	8.83918	7.61588
